# Supplementary material for: Anion-exchange chromatography mass spectrometry provides extensive coverage of primary metabolic pathways revealing altered metabolism in IDH1 mutant cells
Source: Commun Biol. 2020 May 20;3:247. doi: 10.1038/s42003-020-0957-6 (PMC7239943; doi:10.1038/s42003-020-0957-6)
Supplement: Supplementary file 2 — Supplementary Data Files 1-5 [file 42003_2020_957_MOESM2_ESM.zip]

Archive with 5 entries (5 files):
- Suppl_Data 1_Anion IC-MS_Standards.xlsx
- Suppl_Data 2_Batch1_LN18IDH1_WTvsMT.xlsx
- Suppl_Data 3_VolcanoSignif.xlsx
- Suppl_Data 4_Batch2_LN18IDH1_WTvsMT.xlsx
- Suppl_Data 5_PathwaysAnalysis.xlsx
