# Supplementary material for: Anion-exchange chromatography mass spectrometry provides extensive coverage of primary metabolic pathways revealing altered metabolism in IDH1 mutant cells
Source: Commun Biol. 2020 May 20;3:247. doi: 10.1038/s42003-020-0957-6 (PMC7239943; doi:10.1038/s42003-020-0957-6)
Supplement: Supplementary file 2 — Supplementary Data Files 1-5 [file 42003_2020_957_MOESM2_ESM.zip › Suppl_Data 1_Anion IC-MS_Standards.xlsx]

## Sheet: IC-MS Std Database
Description	Neutral Mass	Adduct	Retention time (min)	Formula	HMDB Code	URL
1,2,3-Trihydroxybenzene/Pyrogallol	126.032	M-H	23.21	C6H6O3	HMDB0013674	http://www.hmdb.ca/metabolites/HMDB0013674
1,2-Dihydroxybenzene	110.037	M-H	25.92	C6H6O2	HMDB0000957	http://www.hmdb.ca/metabolites/HMDB0000957
1,4 dihydrotheritol	154.012	M-H	14.86	C4H10O2S2	HMDB0013593	http://www.hmdb.ca/metabolites/HMDB0013593
1-Deoxy-D-xylulose 5-phosphate	214.024	M-H	10.32	C5H11O7P	HMDB0001213	http://www.hmdb.ca/metabolites/HMDB0001213
1-Hydroxy-2-methyl-2-butenyl 4-pyrophosphate	262.001	M-H	16.68	C5H12O8P2	N/A
1-Methyl indole	131.074	M-H	28.33	C9H9N	N/A
1-Methyl-1H-indole-3-carboxamide	174.08	M-H	33.86	C10H10N2O	N/A
1-Methylhistidine	169.085	M-H	12.89	C7H11N3O2	HMDB0000001	http://www.hmdb.ca/metabolites/HMDB0000001
1-Pyrroline hydroxycarboxylic acid	129.043	M-H	4.48	C5H7NO3	HMDB0001369	http://www.hmdb.ca/metabolites/HMDB0001369
1-Pyrroline-5-carboxylic acid	113.048	M-H	9.37	C5H7NO2	HMDB0001301	http://www.hmdb.ca/metabolites/HMDB0001301
2,3-Diaminopropionic acid	104.059	M-H	11.75	C3H8N2O2	HMDB0002006	http://www.hmdb.ca/metabolites/HMDB0002006
2,3-Diphosphoglyceric acid	265.959	M-H	22.21	C3H8O10P2	HMDB0001294	http://www.hmdb.ca/metabolites/HMDB0001294
2,5-Dihydroxybenzoic acid	154.027	M-H	32.16	C7H6O4	HMDB0000152	http://www.hmdb.ca/metabolites/HMDB0000152
2-amino-5-hydroxybenzoic acid	153.043	M-H	33.19	C7H7NO3	N/A
2-Aminobenzoic acid/Anthranilic acid	137.048	M-H	25.09	C7H7NO2	HMDB0001123	http://www.hmdb.ca/metabolites/HMDB0001123
2-Aminoisobutyric acid	103.063	M-H	9.92	C4H9NO2	HMDB0001906	http://www.hmdb.ca/metabolites/HMDB0001906
2-Bromophenol	171.953	M-H	9.03	C6H5BrO	HMDB0032059	http://www.hmdb.ca/metabolites/HMDB0032059
2-butyl-3-ureido-succinate	232.106	M-H	11.98	C9H16N2O5	N/A
2-C-Methyl-D-erythritol-2,4-cyclopyrophosphate	277.996	M-H	15.28	C5H12O9P2	N/A
2-C-Methylerythritol 4-phosphate	214.024	M-H	9.88	C5H13O7P	N/A
2-Hydroxy-4-phenylbutanoic acid	180.079	M-H	14.39	C10H12O3	N/A
2-Hydroxybutyric acid	104.047	M-H	5.41	C4H8O3	HMDB0000008	http://www.hmdb.ca/metabolites/HMDB0000008
2-Hydroxyglutarate	148.037	M-H	10.9	C5H8O5	HMDB0059655	http://www.hmdb.ca/metabolites/HMDB0059655
2-Hydroxyhexanoic acid	132.079	M-H	7.98	C6H12O3	HMDB0001624	http://www.hmdb.ca/metabolites/HMDB0001624
2-Isopropylmalic acid	176.068	M-H	12.32	C7H12O5	HMDB0000402	http://www.hmdb.ca/metabolites/HMDB0000402
2-Ketobutyric acid	102.032	M-H	7.86	C4H6O3	HMDB0000005	http://www.hmdb.ca/metabolites/HMDB0000005
2-Methylcitric acid	206.043	M-H	16.09	C7H10O7	HMDB0000379	http://www.hmdb.ca/metabolites/HMDB0000379
2-Oxoglutaric acid	146.022	M-H	12.85	C5H6O5	HMDB0000208	http://www.hmdb.ca/metabolites/HMDB0000208
2-Phosphoglyceric acid	185.993	M-H	16.34	C3H7O7P	HMDB0000362	http://www.hmdb.ca/metabolites/HMDB0000362
2-Pyrocatechuic acid	154.027	M-H	33.01	C7H6O4	HMDB0000397	http://www.hmdb.ca/metabolites/HMDB0000397
2-Pyrrolidinone	85.0533	M-H	13.37	C4H7NO	HMDB0002039	http://www.hmdb.ca/metabolites/HMDB0002039
3-(2,5-Dioxoimidazolidin-4-yl)propanoic acid	172.048	M-H		C6H8N2O4	N/A
3,3 Dimethyl glutarate	160.074	M-H	11.41	C7H12O4	HMDB0002441	http://www.hmdb.ca/metabolites/HMDB0002441
3,4,Dihydroxybenzylamine	139.064	M-H	13.52	C7H9NO2	HMDB0012153	http://www.hmdb.ca/metabolites/HMDB0012153
3,4-dihydroxyphenyl acetic acid	168.042	M-H	22.6	C8H8O4	HMDB0001336	http://www.hmdb.ca/metabolites/HMDB0001336
3-Aminoisobutanoic acid	103.063	M-H	10.32	C4H9NO2	HMDB0003911	http://www.hmdb.ca/metabolites/HMDB0003911
3'-AMP	347.063	M-H	13.43	C10H14N5O7P	HMDB0003540	http://www.hmdb.ca/metabolites/HMDB0003540
3-Dehydroquinate	190.048	M-H	5.51	C7H10O6	HMDB0012710	http://www.hmdb.ca/metabolites/HMDB0012710
3-deoxy-2-keto-6-phosphogluconic acid	258.014	M-H	15.93	C6H11O9P	HMDB0001376	http://www.hmdb.ca/metabolites/HMDB0001376
3-Hydroxyanthranilic acid	153.043	M-H	26.46	C7H7NO3	HMDB0001476	http://www.hmdb.ca/metabolites/HMDB0001476
3-Hydroxybenzoic acid	138.032	M-H	22.66	C7H6O3	HMDB0002466	http://www.hmdb.ca/metabolites/HMDB0002466
3-Hydroxybutyric acid	104.047	M-H	5.36	C4H8O3	HMDB0000357	http://www.hmdb.ca/metabolites/HMDB0000357
3-Hydroxyisobutyric acid	104.047	M-H	5.04	C4H8O3	HMDB0000023	http://www.hmdb.ca/metabolites/HMDB0000336
3-Hydroxyisovaleric acid	118.064	M-H	5.34	C5H10O3	HMDB0000754	http://www.hmdb.ca/metabolites/HMDB0000754
3-Hydroxymethylglutarate	162.053	M-H	10.76	C6H10O5	HMDB0000355	http://www.hmdb.ca/metabolites/HMDB0000355
3-Hydroxypicolinic acid	139.027	M-H	18.07	C6H5NO3	HMDB0013188	http://www.hmdb.ca/metabolites/HMDB0013188
3-Hydroxytyrosol	154.063	M-H	15.76	C8H10O3	HMDB0005784	http://www.hmdb.ca/metabolites/HMDB0005784
3-methoxyphenylacetic acid	166.063	M-H	10.04	C9H10O3	HMDB0059969	http://www.hmdb.ca/metabolites/HMDB0059969
3-Methyl-2-oxovaleric acid	130.063	M-H	10.67	C6H10O3	HMDB0000491	http://www.hmdb.ca/metabolites/HMDB0000491
3-Nitrotyrosine	226.059	M-H	8.77	C9H10N2O5	HMDB0001904	http://www.hmdb.ca/metabolites/HMDB0001904
3-Phosphoglyceric acid	185.993	M-H	15.84	C3H7O7P	HMDB0000807	http://www.hmdb.ca/metabolites/HMDB0000807
4-Acetylbutyrate	130.064	M-H	5.09	C6H10O3	HMDB0061881	http://www.hmdb.ca/metabolites/HMDB0061881
4-Hydroxy-2-oxoglutarate	162.016	M-H		C5H6O6	HMDB0060466	http://www.hmdb.ca/metabolites/HMDB0060466
4-Hydroxy-3-methoxymandelic acid	198.053	M-H	15.77	C9H10O5	HMDB0000291	http://www.hmdb.ca/metabolites/HMDB0000291
4-Hydroxybenzoic acid	138.032	M-H	18.86	C7H6O3	HMDB0000500	http://www.hmdb.ca/metabolites/HMDB0000500
4-Hydroxybutyric acid	104.047	M-H	10.6466	C4H8O3	HMDB0000710	http://www.hmdb.ca/metabolites/HMDB0000710
4-hydroxyphenyl glycine/Oxfenicine	167.058	M-H	18.59	C8H9NO3	N/A
4-Hydroxyphenylbutyric acid	179.071	M-H	17.51	C10H12O3	N/A
4-Hydroxyphenylpyruvic acid	180.042	M-H	27.88	C9H8O4	HMDB0000707	http://www.hmdb.ca/metabolites/HMDB0000707
4-Hydroxyproline	131.058	M-H	9.68	C5H9NO3	HMDB0000725	http://www.hmdb.ca/metabolites/HMDB0000725
4-Hydroxypyrrolidinone	101.048	M-H	2.94	C4H7NO2	N/A
4-Methyl-2-ureido-pentanoic acid/Carbamoyl isoleucine	174.101	M-H	6.36	C7H14N2O3	N/A
4-Methylcatechol	124.053	M-H	29.91	C7H8O2	HMDB0000873	http://www.hmdb.ca/metabolites/HMDB0000873
5,7-Dihydroxyflavone (Chrysin)	254.058	M-H	4.33	C15H10O4	HMDB0036619	http://www.hmdb.ca/metabolites/HMDB0036619
5-Aminolevulinic acid	131.059	M-H	3.89	C5H9NO3	HMDB0001149	http://www.hmdb.ca/metabolites/HMDB0001149
5-Formyl-dCTP	494.985	M-H	20.45	C10H16N3O14P3	N/A
5-Hydroxyhexanoic acid	132.079	M-H	6.83	C6H12O3	HMDB0000525	http://www.hmdb.ca/metabolites/HMDB0000525
5-Hydroxyindoleacetic acid	191.058	M-H	26.83	C10H9NO3	HMDB0000763	http://www.hmdb.ca/metabolites/HMDB0000763
5-Hydroxymethyl-2'-deoxyuridine	258.085	M-H	6.48	C10H14N2O6	N/A
5-Hydroxy-methyl-dCTP	497	M-H	19.4	C10H18N3O14P3	N/A
5-Methoxyindoleacetate	205.074	M-H	29.66	C11H11NO3	HMDB0004096	http://www.hmdb.ca/metabolites/HMDB0004096
5-Methyl-dCTP	481.005	M-H	18.96	C10H18N3O13P3	N/A
6-hydroxy-2,5,7,8-tetramethylchromane-2-carboxylic acid (Trolox)	250.121	M-H	29.39	C14H18O4	HMDB0038804	http://www.hmdb.ca/metabolites/HMDB0038804
6-Phosphogluconic acid	276.025	M-H	15.18	C6H13O10P	HMDB0001316	http://www.hmdb.ca/metabolites/HMDB0001316
6-phosphonoglucono-lactone	258.015	M-H	11.52	C6H11O9P	HMDB0001127	http://www.hmdb.ca/metabolites/HMDB0001127
8-Hydroxy-deoxyguanosine	283.092	M-H	19.83	C10H13N5O5	HMDB0003333	http://www.hmdb.ca/metabolites/HMDB0003333
8-Oxo-dGTP	522.99	M-H	19.78	C10H16N5O14P3	HMDB0011615	http://www.hmdb.ca/metabolites/HMDB0011615
Abscisic acid	264.136	M-H	13.64	C15H20O4	HMDB0036093	http://www.hmdb.ca/metabolites/HMDB0036093
Acetic acid	60.0211	M-H	3.85	C2H4O2	HMDB0000042	http://www.hmdb.ca/metabolites/HMDB0000042
Acetoacetate	102.032	M-H	5.14	C4H6O3	HMDB0000060	http://www.hmdb.ca/metabolites/HMDB0000060
Acetoacetyl-CoA	851.136	M-H	33.1	C25H40N7O18P3S	HMDB0001484	http://www.hmdb.ca/metabolites/HMDB0001484
Acetyl-CoA	809.126	M-H	7.59	C23H38N7O17P3S	HMDB0001206	http://www.hmdb.ca/metabolites/HMDB0001206
Acetylcysteine	163.03	M-H	11.56	C5H9NO3S	HMDB0001890	http://www.hmdb.ca/metabolites/HMDB0001890
Acetylglycine	117.043	M-H	4.07	C4H7NO3	HMDB0000532	http://www.hmdb.ca/metabolites/HMDB0000532
Acetylphosphate	139.988	M-H	12.66	C2H5O5P	HMDB0001494	http://www.hmdb.ca/metabolites/HMDB0001494
Adenine	135.054	M-H	15.32	C5H5N5	HMDB0000034	http://www.hmdb.ca/metabolites/HMDB0000034
Adenosine 2',3'-cyclic phosphate	329.052	M-H	9.41	C10H12N5O6P	HMDB0011616	http://www.hmdb.ca/metabolites/HMDB0011616
Adenosine diphosphate	427.029	M-H	19.79	C10H15N5O10P2	HMDB0001341	http://www.hmdb.ca/metabolites/HMDB0001341
Adenosine monophosphate (AMP)	347.063	M-H	13.84	C10H14N5O7P	HMDB0000045	http://www.hmdb.ca/metabolites/HMDB0000045
Adenosine triphosphate (ATP)	506.996	M-H	24.53	C10H16N5O13P3	HMDB0000538	http://www.hmdb.ca/metabolites/HMDB0000538
Adenylsuccinate	463.074	M-H	23.15	C14H18N5O11P	HMDB0001332	http://www.hmdb.ca/metabolites/HMDB0000536
Adipate semialdehyde	130.063	M-H	11.3415	C6H10O3	HMDB0012882	http://www.hmdb.ca/metabolites/HMDB0012882
Adonitol (ribitol)	152.068	M-H	2.86	C5H12O5	HMDB0000508	http://www.hmdb.ca/metabolites/HMDB0000508
ADP Glucose	589.082	M-H	14.3	C16H25N5O15P2	HMDB0006557	http://www.hmdb.ca/metabolites/HMDB0006557
Allantoin	158.045	M-H	5.95	C4H6N4O3	HMDB0000462	http://www.hmdb.ca/metabolites/HMDB0000462
Allose	180.063	M-H	3.04	C6H12O6	HMDB0001151	http://www.hmdb.ca/metabolites/HMDB0001151
Alpha-aminobutyrate	103.063	M-H	10.32	C4H9NO2	HMDB0000650	http://www.hmdb.ca/metabolites/HMDB0000650
Alpha-aminoisobutyrate	103.063	M-H	10.06	C4H9NO2	HMDB0002166	http://www.hmdb.ca/metabolites/HMDB0002166
Arabinonic acid	166.048	M-H	4.9	C5H10O6	HMDB0000539	http://www.hmdb.ca/metabolites/HMDB0000539
Arabinose	150.053	M-H	3.06	C5H10O5	HMDB0000646	http://www.hmdb.ca/metabolites/HMDB0000646
Arabinose	150.053	M-H	3.06	C5H10O5	HMDB0029942	http://www.hmdb.ca/metabolites/HMDB0029942
Arabitol	152.068	M-H	2.71	C5H12O5	HMDB0000568	http://www.hmdb.ca/metabolites/HMDB0000568
Ascorbate	176.032	M-H	12.36	C6H8O6	HMDB0000044	http://www.hmdb.ca/metabolites/HMDB0000044
Aspartate	133.038	M-H	11.78	C4H7NO4	HMDB0000191	http://www.hmdb.ca/metabolites/HMDB0000191
Benzoyl-L-citrulline methyl ester	293.138	M-H	11.17	C14H19N3O4	N/A
Beta-Alanine	89.0477	M-H	4.73	C3H7NO2	HMDB0000056	http://www.hmdb.ca/metabolites/HMDB0000056
Beta-Citryl-L-glutamic acid	321.07	M-H	20.6213	C11H15NO10	HMDB0013220	http://www.hmdb.ca/metabolites/HMDB0013220
Butyl ureidosuccinic acid	232.106	M-H	10.61	C9H16N2O5	N/A
Butyric acid	88.0524	M-H	6.32	C4H8O2	HMDB0000039	http://www.hmdb.ca/metabolites/HMDB0000039
Caffeic acid	180.043	M-H		C9H8O4	HMDB0001964	http://www.hmdb.ca/metabolites/HMDB0001964
Caffeine	194.081	M-H		C8H10N4O2	HMDB0001847	http://www.hmdb.ca/metabolites/HMDB0001847
Caproic acid/Hexanoic acid	116.084	M-H	8.58	C6H12O2	HMDB0000535	http://www.hmdb.ca/metabolites/HMDB0000535
Carbamoyl phosphate	140.983	M-H	15.06	CH4NO5P	HMDB0001096	http://www.hmdb.ca/metabolites/HMDB0001096
Carnosine	225.099	M-H	3.93	C9H14N4O3	HMDB0000033	http://www.hmdb.ca/metabolites/HMDB0000033
Chlorogenic acid	354.096	M-H		C16H18O9	HMDB0003164	http://www.hmdb.ca/metabolites/HMDB0003164
Cinnamoylglycine	205.073	M-H	20.81	C11H11NO3	HMDB0011621	http://www.hmdb.ca/metabolites/HMDB0011621
cis-Aconitic acid	174.016	M-H	18.12	C6H6O6	HMDB0000072	http://www.hmdb.ca/metabolites/HMDB0000072
Citraconic acid	130.027	M-H	11.96	C5H6O4	HMDB0000634	http://www.hmdb.ca/metabolites/HMDB0000634
Citramalic acid	148.037	M-H	10.75	C5H8O5	HMDB0000426	http://www.hmdb.ca/metabolites/HMDB0000426
Citric acid	192.027	M-H	16.91	C6H8O7	HMDB0000094	http://www.hmdb.ca/metabolites/HMDB0000094
Citrulline	175.096	M-H	4.12	C6H13N3O3	HMDB0000904	http://www.hmdb.ca/metabolites/HMDB0000904
Clomifene	405.186	M-H	16.22	C26H28ClNO	HMDB0015020	http://www.hmdb.ca/metabolites/HMDB0015020
Coenzyme A	767.115	M-H	25.32	C21H36N7O16P3S	HMDB0001423	http://www.hmdb.ca/metabolites/HMDB0001423
Cyclic AMP	329.053	M-H	15.1	C10H12N5O6P	HMDB0000058	http://www.hmdb.ca/metabolites/HMDB0000058
Cyclic GMP	345.047	M-H	24.09	C10H12N5O7P	HMDB0001314	http://www.hmdb.ca/metabolites/HMDB0001314
Cysteamine	77.0299	M-H	9.87	C2H7NS	HMDB0060150	http://www.hmdb.ca/metabolites/HMDB0060150
Cysteic acid	169.004	M-H	12.19	C3H7NO5S	HMDB0002757	http://www.hmdb.ca/metabolites/HMDB0002757
Cysteine	121.02	M-H	15.66	C3H7NO2S	HMDB0000574	http://www.hmdb.ca/metabolites/HMDB0000574
Cytidine	243.086	M-H	8.48	C9H13N3O5	HMDB0000089	http://www.hmdb.ca/metabolites/HMDB0000089
Cytidine diphosphate	403.018	M-H	16.34	C9H15N3O11P2	HMDB0001546	http://www.hmdb.ca/metabolites/HMDB0001546
Cytidine monophosphate	323.052	M-H	11.78	C9H14N3O8P	HMDB0000095	http://www.hmdb.ca/metabolites/HMDB0000095
Cytidine monophosphate N-acetylneuraminic acid	614.147	M-H	9.79	C20H31N4O16P	HMDB0001176	http://www.hmdb.ca/metabolites/HMDB0001176
Cytidine triphosphate	482.985	M-H	21.06	C9H16N3O14P3	HMDB0000082	http://www.hmdb.ca/metabolites/HMDB0000082
Cytosine	111.043	M-H	5.52	C4H5N3O	HMDB0000630	http://www.hmdb.ca/metabolites/HMDB0000630
dADP	411.034	M-H	18.27	C10H15N5O9P2	HMDB0001508	http://www.hmdb.ca/metabolites/HMDB0001508
dAMP	331.068	M-H	12.88	C10H14N5O6P	HMDB0000905	http://www.hmdb.ca/metabolites/HMDB0000905
dCDP	387.023	M-H	30.12	C9H15N3O10P2	HMDB0001245	http://www.hmdb.ca/metabolites/HMDB0001245
dCMP	307.057	M-H	10.06	C9H14N3O7P	HMDB0001202	http://www.hmdb.ca/metabolites/HMDB0001202
dCTP	466.99	M-H	19.55	C9H16N3O13P3	HMDB0000998	http://www.hmdb.ca/metabolites/HMDB0000998
Dehydrocholic acid	401.233	M-H		C24H34O5	N/A
Deoxyadenosine	251.102	M-H	12.14	C10H13N5O3	HMDB0000101	http://www.hmdb.ca/metabolites/HMDB0000101
Deoxyadenosine triphosphate	491.001	M-H	24.33	C10H16N5O12P3	HMDB0001532	http://www.hmdb.ca/metabolites/HMDB0001532
Deoxycytidine	227.091	M-H	4.69	C9H13N3O4	HMDB0000014	http://www.hmdb.ca/metabolites/HMDB0000014
deoxyguanosine	283.092	M-H	4.08	C10H13N5O4	HMDB0000085	http://www.hmdb.ca/metabolites/HMDB0000085
Deoxyribose 5-phosphate	214.024	M-H	11.06	C5H11O7P	HMDB0001031	http://www.hmdb.ca/metabolites/HMDB0001031
Deoxythymidine	225.088	M-H	7.67	C10H14N2O4	N/A
Deoxyuridine	228.075	M-H	7.62	C9H12N2O5	HMDB0000012	http://www.hmdb.ca/metabolites/HMDB0000012
dGDP	427.029	M-H	24.67	C10H15N5O10P2	HMDB0000960	http://www.hmdb.ca/metabolites/HMDB0000960
dGMP	347.063	M-H	20.57	C10H14N5O7P	HMDB0001044	http://www.hmdb.ca/metabolites/HMDB0001044
dGTP	506.995	M-H	29.43	C10H16N5O13P3	HMDB0001440	http://www.hmdb.ca/metabolites/HMDB0001440
Diaminocyclohexane-N,N,N′,N′-tetraacetic acid (DCTA)	345.13	M-H	8.92	C14H22N2O8	N/A
Diclofenac	295.016	M-H	1.22	C14H11Cl2NO2	HMDB0014724	http://www.hmdb.ca/metabolites/HMDB0014724
Dihydroorotic acid	158.033	M-H	11.63	C5H6N2O4	HMDB0003349	http://www.hmdb.ca/metabolites/HMDB0003349
Dihydrouracil	114.042	M-H	13.43	C4H6N2O2	HMDB0000076	http://www.hmdb.ca/metabolites/HMDB0000076
Dihydroxyacetone	90.0317	M-H	4.74	C3H6O3	HMDB0001882	http://www.hmdb.ca/metabolites/HMDB0001882
Dihydroxyacetone phosphate	169.998	M-H	11.19	C3H7O6P	HMDB0001473	http://www.hmdb.ca/metabolites/HMDB0001473
Dihydroxyphenylalanine (L-DOPA)	197.069	M-H	32.44	C9H11NO4	HMDB0000181	http://www.hmdb.ca/metabolites/HMDB0000181
Dimethyl fumarate	144.042	M-H	13.16	C6H8O4	HMDB0031257	http://www.hmdb.ca/metabolites/HMDB0031257
Dimethylallyl pyrophosphate	246.006	M-H	18.73	C5H12O7P2	HMDB0001120	http://www.hmdb.ca/metabolites/HMDB0001120
Dimethylglycine	103.063	M-H	10.15	C4H9NO2	HMDB0000092	http://www.hmdb.ca/metabolites/HMDB0000092
dIMP	332.052	M-H	18.9862	C10H13N4O7P	HMDB0006555	http://www.hmdb.ca/metabolites/HMDB0006555
DL-Threo-beta-Hydroxyaspartic acid	148.025	M-H	10.43	C4H7NO5	N/A
Dopamine	153.079	M-H	19.68	C8H11NO2	HMDB0000073	http://www.hmdb.ca/metabolites/HMDB0000073
dTDP-D-glucose	564.076	M-H	17.0629	C16H26N2O16P2	HMDB0001328	http://www.hmdb.ca/metabolites/HMDB0001328
dUDP	388.007	M-H	19.6	C9H14N2O11P2	HMDB0001000	http://www.hmdb.ca/metabolites/HMDB0001000
dUMP	308.041	M-H	17.1	C9H13N2O8P	HMDB0001409	http://www.hmdb.ca/metabolites/HMDB0001409
dUTP	467.974	M-H	25.45	C9H15N2O14P3	HMDB0001191	http://www.hmdb.ca/metabolites/HMDB0001191
EDTA	292.091	M-H	10.83	C10H16N2O8	HMDB0015109	http://www.hmdb.ca/metabolites/HMDB0015109
Ergocalciferol	396.339	M-H	4.21	C28H44O	HMDB0000900	http://www.hmdb.ca/metabolites/HMDB0000900
Ergosterol	396.339	M-H	1.13	C28H44O	HMDB0000878	http://www.hmdb.ca/metabolites/HMDB0000878
Erythrose 4-phosphate	200.009	M-H	12.91	C4H9O7P	HMDB0001321	http://www.hmdb.ca/metabolites/HMDB0001321
Ethionine	163.067	M-H	33.54	C6H13NO2S	N/A
Ethylmalonic acid	132.042	M-H	11.62	C5H8O4	HMDB0000622	http://www.hmdb.ca/metabolites/HMDB0000622
FAD	785.157	M-H	28.12	C27H33N9O15P2	HMDB0001248	http://www.hmdb.ca/metabolites/HMDB0001248
Ferulic acid	194.058	M-H	27.02	C10H10O4	HMDB0000954	http://www.hmdb.ca/metabolites/HMDB0000954
Flavin Mononucleotide (unconfirmed)	456.105	M-H		C17H21N4O9P	HMDB0001520	http://www.hmdb.ca/metabolites/HMDB0001520
Fluorouracil	130.018	M-H	13.57	C4H3FN2O2	HMDB0014684	http://www.hmdb.ca/metabolites/HMDB0014684
Fluoxetine	309.135	M-H	21.52	C17H18F3NO	HMDB0014615	http://www.hmdb.ca/metabolites/HMDB0014615
Fructose	180.063	M-H	3.06	C6H12O6	HMDB0000660	http://www.hmdb.ca/metabolites/HMDB0000660
Fructose 1,6-bisphosphate	339.996	M-H	20.44	C6H14O12P2	HMDB0001058	http://www.hmdb.ca/metabolites/HMDB0001058
Fructose 2,6 diphosphate	339.996	M-H	17.52	C6H14O12P2	HMDB0001047	http://www.hmdb.ca/metabolites/HMDB0001047
Fructose 6-phosphate	260.03	M-H	11.88	C6H13O9P	HMDB0000124	http://www.hmdb.ca/metabolites/HMDB0000124
Fumarate	116.011	M-H	13.63	C4H4O4	HMDB0000134	http://www.hmdb.ca/metabolites/HMDB0000134
Galactaric acid (mucic acid)	210.038	M-H	10.94	C6H10O8	HMDB0000639	http://www.hmdb.ca/metabolites/HMDB0000639
Galactose	180.063	M-H	3.02	C6H12O6	HMDB0000143	http://www.hmdb.ca/metabolites/HMDB0000143
Galactose 1-phosphate	260.03	M-H	9.39	C6H13O9P	HMDB0000645	http://www.hmdb.ca/metabolites/HMDB0000645
Galactose-6-phosphate	260.029	M-H	11.77	C6H13O9P	N/A
Galacturonic acid	194.043	M-H	7.52	C6H10O7	HMDB0002545	http://www.hmdb.ca/metabolites/HMDB0002545
Gamma-delta-Dioxovaleric acid	130.027	M-H	10.6466	C5H6O4	HMDB0013233	http://www.hmdb.ca/metabolites/HMDB0013233
Gibberellin A3	346.142	M-H	12.68	C19H22O6	HMDB0003559	http://www.hmdb.ca/metabolites/HMDB0003559
Gluconate	196.058	M-H	4.67	C6H12O7	HMDB0000625	http://www.hmdb.ca/metabolites/HMDB0000625
Gluconolactone	178.048	M-H	4.71	C6H10O6	HMDB0000150	http://www.hmdb.ca/metabolites/HMDB0000150
Glucosamine	179.079	M-H	11.58	C6H13NO5	HMDB0001514	http://www.hmdb.ca/metabolites/HMDB0001514
Glucosamine 6-phosphate	259.046	M-H	13.18	C6H14NO8P	HMDB0001254	http://www.hmdb.ca/metabolites/HMDB0001254
Glucose	180.063	M-H	3.43	C6H12O6	HMDB0000122	http://www.hmdb.ca/metabolites/HMDB0000122
Glucose 1-phosphate	260.03	M-H	9.66	C6H13O9P	HMDB0001586	http://www.hmdb.ca/metabolites/HMDB0001586
Glucose 6-phosphate	260.03	M-H	12.38	C6H13O9P	HMDB0001401	http://www.hmdb.ca/metabolites/HMDB0001401
Glucuronic acid	194.043	M-H	8.27	C6H10O7	HMDB0000127	http://www.hmdb.ca/metabolites/HMDB0000127
Glutaconic acid	130.027	M-H	12.69	C5H6O4	HMDB0000620	http://www.hmdb.ca/metabolites/HMDB0000620
Glutamic acid	147.053	M-H	14.79	C5H9NO4	HMDB0000148	http://www.hmdb.ca/metabolites/HMDB0000148
Glutamine	146.069	M-H	11.67	C5H10N2O3	HMDB0000641	http://www.hmdb.ca/metabolites/HMDB0000641
Glutamylcysteine	250.063	M-H	16.61	C8H14N2O5S	HMDB0001049	http://www.hmdb.ca/metabolites/HMDB0001049
Glutaric acid	132.042	M-H	10.87	C5H8O4	HMDB0000661	http://www.hmdb.ca/metabolites/HMDB0000661
Glutaryl CoA	881.147	M-H	19.81	C26H42N7O19P3S	HMDB0001339	http://www.hmdb.ca/metabolites/HMDB0001339
Glutathione (GSH)	307.084	M-H	15.16	C10H17N3O6S	HMDB0000125	http://www.hmdb.ca/metabolites/HMDB0000125
Glyceraldehyde 3-phosphate	169.998	M-H	11.73	C3H7O6P	HMDB0001112	http://www.hmdb.ca/metabolites/HMDB0001112
Glyceric acid	106.027	M-H	5.23	C3H6O4	HMDB0000139	http://www.hmdb.ca/metabolites/HMDB0000139
Glycerol	92.0473	M-H	2.86	C3H8O3	HMDB0000131	http://www.hmdb.ca/metabolites/HMDB0000131
Glycerol 3-phosphate	172.014	M-H	9.79	C3H9O6P	HMDB0000126	http://www.hmdb.ca/metabolites/HMDB0000126
Glycoaldehyde	60.0211	M-H	7.52	C2H4O2	HMDB0003344	http://www.hmdb.ca/metabolites/HMDB0003344
Glycolic acid	76.016	M-H	5.24	C2H4O3	HMDB0000115	http://www.hmdb.ca/metabolites/HMDB0000115
Glyoxylic acid	74.0004	M-H	8.05	C2H2O3	HMDB0000119	http://www.hmdb.ca/metabolites/HMDB0000119
Glyphosate/2-Amino-3-phosphonopropionic acid	169.015	M-H	14.56	C3H8NO5P	HMDB0000370	http://www.hmdb.ca/metabolites/HMDB0000370
Guanosine	283.092	M-H	22.22	C10H13N5O5	HMDB0000133	http://www.hmdb.ca/metabolites/HMDB0000133
Guanosine diphosphate (GDP)	443.024	M-H	27.56	C10H15N5O11P2	HMDB0001201	http://www.hmdb.ca/metabolites/HMDB0001201
Guanosine monophosphate	363.058	M-H	22.22	C10H14N5O8P	HMDB0001397	http://www.hmdb.ca/metabolites/HMDB0001397
Guanosine triphosphate	522.991	M-H	30.62	C10H16N5O14P3	HMDB0001273	http://www.hmdb.ca/metabolites/HMDB0001273
Gulose	180.063	M-H	3.05	C6H12O6	HMDB0012326	http://www.hmdb.ca/metabolites/HMDB0012326
Harmine	212.096	M-H		C13H12N2O	HMDB0030311	http://www.hmdb.ca/metabolites/HMDB0030311
Hesperitin	302.078	M-H	28.5	C16H14O6	HMDB0005782	http://www.hmdb.ca/metabolites/HMDB0005782
Hippuric acid	179.058	M-H	11.63	C9H9NO3	HMDB0000714	http://www.hmdb.ca/metabolites/HMDB0000714
Histamine	111.08	M-H	7.08	C5H9N3	HMDB0000870	http://www.hmdb.ca/metabolites/HMDB0000870
Homarine	137.048	M-H	11.66	C7H7NO2	N/A
Homogentisic acid	168.042	M-H	17.49	C8H8O4	HMDB0000130	http://www.hmdb.ca/metabolites/HMDB0000130
Homovanillic acid	182.058	M-H	17.21	C9H10O4	HMDB0000118	http://www.hmdb.ca/metabolites/HMDB0000118
Hydantoin-5-propionic acid	172.048	M-H	11.4	C6H8N2O4	HMDB0001212	http://www.hmdb.ca/metabolites/HMDB0001212
Hydrocinnamic acid	150.069	M-H	15.63	C9H10O2	HMDB0000764	http://www.hmdb.ca/metabolites/HMDB0000764
Hydroorotic acid	158.033	M-H	10.36	C5H6N2O4	HMDB0000528	http://www.hmdb.ca/metabolites/HMDB0000528
Hydroxy-indole acetic acid	177.079	M-H	26.62	C10H11NO2	HMDB0001855	http://www.hmdb.ca/metabolites/HMDB0001855
Hydroxy-isobutyric acid	103.04	M-H	4.46	C4H7O3	HMDB0062640	http://www.hmdb.ca/metabolites/HMDB0062640
Hydroxy-isobutyric acid	104.047	M-H	4.46	C4H8O3	HMDB0126088	http://www.hmdb.ca/metabolites/HMDB0126088
Hydroxyisoheptanoic acid	146.095	M-H	9.74	C7H14O3	HMDB0002207	http://www.hmdb.ca/metabolites/HMDB0002207
Hydroxykynurenine	224.08	M-H	13.91	C10H12N2O4	HMDB0000732	http://www.hmdb.ca/metabolites/HMDB0000732
Hydroxy-methyl-dUTP	497.984	M-H	20.48	C10H17N2O15P3	N/A
Hydroxyoctanoic acid	160.11	M-H	7.52	C8H16O3	HMDB0000711	http://www.hmdb.ca/metabolites/HMDB0000711
Hydroxypropionic acid	90.0322	M-H	4.88	C3H6O3	HMDB0000700	http://www.hmdb.ca/metabolites/HMDB0000700
Hydroxypyruvic acid	104.011	M-H	11.64	C3H4O4	HMDB0001352	http://www.hmdb.ca/metabolites/HMDB0001352
Hypotaurine	109.02	M-H	14.89	C2H7NO2S	HMDB0000965	http://www.hmdb.ca/metabolites/HMDB0000965
Hypoxanthine	136.039	M-H	21.34	C5H4N4O	HMDB0000157	http://www.hmdb.ca/metabolites/HMDB0000157
Hypusine	233.174	M-H	9.42	C10H23N3O3	HMDB0011140	http://www.hmdb.ca/metabolites/HMDB0011140
IDP	428.013	M-H	26.55	C10H14N4O11P2	HMDB0003335	http://www.hmdb.ca/metabolites/HMDB0003335
Indole-3-acetaldehyde	159.068	M-H	27.44	C10H9NO	HMDB0001190	http://www.hmdb.ca/metabolites/HMDB0001190
Indole-3-lactic acid	205.074	M-H	27.23	C11H11NO3	HMDB0000671	http://www.hmdb.ca/metabolites/HMDB0000671
Indoleacetic acid	175.063	M-H	28.43	C10H9NO2	HMDB0000197	http://www.hmdb.ca/metabolites/HMDB0000197
Inosine	268.081	M-H	5.60028	C10H12N4O5	HMDB0000195	http://www.hmdb.ca/metabolites/HMDB0000195
Inosine monophosphate	348.047	M-H	21.97	C10H13N4O8P	HMDB0000175	http://www.hmdb.ca/metabolites/HMDB0000175
Inosine triphosphate	507.98	M-H	30.13	C10H15N4O14P3	HMDB0000189	http://www.hmdb.ca/metabolites/HMDB0000189
Inositol 1,3,4-trisphosphate	419.962	M-H	25.85	C6H15O15P3	HMDB0001143	http://www.hmdb.ca/metabolites/HMDB0001143
Isocitrate	192.027	M-H	17.55	C6H8O7	HMDB0000193	http://www.hmdb.ca/metabolites/HMDB0000193
Isopentenyl pyrophosphate	246.006	M-H	18.45	C5H12O7P2	HMDB0001347	http://www.hmdb.ca/metabolites/HMDB0001347
Isovaleric Acid	102.069	M-H	9.43	C5H10O2	HMDB0000718	http://www.hmdb.ca/metabolites/HMDB0000718
Isovalerylglycine	159.09	M-H	6.07	C7H13NO3	HMDB0000678	http://www.hmdb.ca/metabolites/HMDB0000678
Itaconic acid	130.027	M-H	12.13	C5H6O4	HMDB0002092	http://www.hmdb.ca/metabolites/HMDB0002092
Jasmonic acid	210.126	M-H	12.22	C12H18O3	HMDB0032797	http://www.hmdb.ca/metabolites/HMDB0032797
Kojic acid	142.027	M-H	8.81	C6H6O4	HMDB0032923	http://www.hmdb.ca/metabolites/HMDB0032923
Kynurenic acid	189.043	M-H	27.57	C10H7NO3	HMDB0000715	http://www.hmdb.ca/metabolites/HMDB0000715
Kynurenine	208.085	M-H	8.81	C10H12N2O3	HMDB0000684	http://www.hmdb.ca/metabolites/HMDB0000684
Lactic acid	90.0317	M-H	5.05	C3H6O3	HMDB0000190	http://www.hmdb.ca/metabolites/HMDB0000190
Lactose	342.117	M-H	3.04	C12H22O11	HMDB0000186	http://www.hmdb.ca/metabolites/HMDB0000186
Lactoyl-isoleucine	203.116	M-H	7.02	C9H17NO4	HMDB0062180	http://www.hmdb.ca/metabolites/HMDB0062176
Lanthionine	208.052	M-H	33	C6H12N2O4S	N/A
Lanthionine ketimine	189.01	M-H	30.82	C6H7NO4S	HMDB0004823	http://www.hmdb.ca/metabolites/HMDB0004823
Leucic acid	132.079	M-H	7.51	C6H12O3	HMDB0000624	http://www.hmdb.ca/metabolites/HMDB0000624
Maleic acid	116.011	M-H	12.43	C4H4O4	HMDB0000176	http://www.hmdb.ca/metabolites/HMDB0000176
Malic acid	134.022	M-H	11.14	C4H6O5	HMDB0000744	http://www.hmdb.ca/metabolites/HMDB0000744
Malitol	344.132	M-H	3.08	C12H24O11	HMDB0002928	http://www.hmdb.ca/metabolites/HMDB0002928
Malondialdehyde	72.0211	M-H	8.86	C3H4O2	HMDB0006112	http://www.hmdb.ca/metabolites/HMDB0006112
Malonic acid	104.011	M-H	12.01	C3H4O4	HMDB0000691	http://www.hmdb.ca/metabolites/HMDB0000691
Manelonitrile	133.053	M-H	29.49	C8H7NO	HMDB0060486	http://www.hmdb.ca/metabolites/HMDB0060486
Mannitol	182.079	M-H	2.76	C6H14O6	HMDB0000765	http://www.hmdb.ca/metabolites/HMDB0000765
Mannose	180.063	M-H	3.14	C6H12O6	HMDB0000169	http://www.hmdb.ca/metabolites/HMDB0000169
Mannose 6-phosphate	260.03	M-H	12.73	C6H13O9P	HMDB0001078	http://www.hmdb.ca/metabolites/HMDB0001078
Menadione	172.053	M-H	11.43	C11H8O2	HMDB0001892	http://www.hmdb.ca/metabolites/HMDB0001892
Mesaconic acid	130.027	M-H	12.51	C5H6O4	HMDB0000749	http://www.hmdb.ca/metabolites/HMDB0000749
Methionine sulfoxide	165.046	M-H		C5H11NO3S	HMDB0002005	http://www.hmdb.ca/metabolites/HMDB0002005
Methyl beta-D-glucopyranoside	194.079	M-H	2.74	C7H14O6	HMDB0029965	http://www.hmdb.ca/metabolites/HMDB0029965
Methyl glyoxal/Pyruvaldehyde	72.0217	M-H	4.89	C3H4O2	HMDB0001167	http://www.hmdb.ca/metabolites/HMDB0001167
Methyl phenylacetate	150.069	M-H	14.11	C9H10O2	HMDB0032617	http://www.hmdb.ca/metabolites/HMDB0032617
Methyl-3-hydroxybenzoic acid	152.048	M-H	28.57	C8H8O3	N/A
Methyl-4-hydroxybenzoic acid	152.048	M-H	32.63	C8H8O3	HMDB0004815	http://www.hmdb.ca/metabolites/HMDB0004815
Methylglutaric acid	146.058	M-H	10.73	C6H10O4	HMDB0000752	http://www.hmdb.ca/metabolites/HMDB0000752
Methylisocitric acid	206.043	M-H	15.8159	C7H10O7	HMDB0006471	http://www.hmdb.ca/metabolites/HMDB0006471
Methylparaben	152.047	M-H	17.77	C8H8O3	HMDB0032572	http://www.hmdb.ca/metabolites/HMDB0032572
Mevalonic acid	148.074	M-H	15.14	C6H12O4	HMDB0000227	http://www.hmdb.ca/metabolites/HMDB0000227
Mevalonic acid-5P	228.04	M-H	14.84	C6H13O7P	HMDB0001343	http://www.hmdb.ca/metabolites/HMDB0001343
Mildronate	146.105	M-H	1.2	C6H4N2O2	N/A
Myoinositol	180.063	M-H	2.81	C6H12O6	HMDB0000211	http://www.hmdb.ca/metabolites/HMDB0000211
Myo-inositol hexakisphosphate/Phytic Acid	659.862	M-H	24.31	C6H18O24P6	HMDB0003502	http://www.hmdb.ca/metabolites/HMDB0003502
Mytilin A	332.123	M-H	3.67	C13H20N2O8	HMDB0039002	http://www.hmdb.ca/metabolites/HMDB0039002
Mytilin B	346.138	M-H	3.5	C14H22N2O8	HMDB0033442	http://www.hmdb.ca/metabolites/HMDB0033442
Mytilitol	194.08	M-H	2.58	C7H14O6	HMDB0033816	http://www.hmdb.ca/metabolites/HMDB0033816
N-Acetyl cytosine	153.054	M-H	8.13	C6H7N3O2	N/A
N-Acetyl ornithine	174.1	M-H	8.73	C7H14N2O3	HMDB0003357	http://www.hmdb.ca/metabolites/HMDB0003357
N-Acetyl proline	157.074	M-H	4.42	C7H11NO3	HMDB0094701	http://www.hmdb.ca/metabolites/HMDB0094701
N-Acetyl-aspartate	175.048	M-H	10.03	C6H9NO5	HMDB0000812	http://www.hmdb.ca/metabolites/HMDB0000812
N-Acetylaspartylglutamic acid	304.091	M-H	14.4	C11H16N2O8	HMDB0001067	http://www.hmdb.ca/metabolites/HMDB0001067
N-Acetyl-D-glucosamine	221.09	M-H	3.02	C8H15NO6	HMDB0000215	http://www.hmdb.ca/metabolites/HMDB0000215
N-Acetyl-D-Glucosamine 6-Phosphate	301.056	M-H	12.41	C8H16NO9P	HMDB0001062	http://www.hmdb.ca/metabolites/HMDB0001062
N-Acetyl-D-mannosamine 6-phosphate (ManNac-6-P)	301.056	M-H	12.11	C8H16NO9P	HMDB0001121	http://www.hmdb.ca/metabolites/HMDB0001121
N-acetyl-glucosamine-1-phosphate	301.056	M-H	11.66	C8H16NO9P	HMDB0001367	http://www.hmdb.ca/metabolites/HMDB0001367
N-Acetylglutamate	189.064	M-H	9.84	C7H11NO5	HMDB0001138	http://www.hmdb.ca/metabolites/HMDB0001138
N-Acetyl-L-alanine	131.058	M-H	4.23	C5H9NO3	HMDB0000766	http://www.hmdb.ca/metabolites/HMDB0000766
N-Acetyl-L-glutamate 5-semialdehyde	173.069	M-H	13.973	C7H11NO4	HMDB0006488	http://www.hmdb.ca/metabolites/HMDB0006488
N-Acetyl-L-glutamyl 5-phosphate	269.03	M-H		C7H12NO8P	HMDB0006456	http://www.hmdb.ca/metabolites/HMDB0006456
N-Acetyl-L-methionine	191.062	M-H	5.91	C7H13NO3S	HMDB0011745	http://www.hmdb.ca/metabolites/HMDB0011745
N-Acetyl-L-phenylalanine	207.09	M-H	8.89	C11H13NO3	HMDB0000512	http://www.hmdb.ca/metabolites/HMDB0000512
N-Acetylmannosamine (ManNac)	221.09	M-H	5.39	C8H15NO6	HMDB0001129	http://www.hmdb.ca/metabolites/HMDB0001129
N-Acetylneuraminate 9-phosphate	389.072	M-H	13.98	C11H20NO12P	HMDB0006268	http://www.hmdb.ca/metabolites/HMDB0006268
N-Acetylneuraminic acid (Sialic acid)	309.106	M-H	4.83	C11H19NO9	HMDB0000230	http://www.hmdb.ca/metabolites/HMDB0000230
N-Acetyltryptophan	246.1	M-H	18.41	C13H14N2O3	HMDB0013713	http://www.hmdb.ca/metabolites/HMDB0013713
N-Acetylvaline	159.09	M-H	4.83	C7H13NO3	HMDB0011757	http://www.hmdb.ca/metabolites/HMDB0011757
NAD+	664.117	M-H	9.94	C21H28N7O14P2	HMDB0000902	http://www.hmdb.ca/metabolites/HMDB0000902
NADH	665.125	M-H	17	C21H29N7O14P2	HMDB0001487	http://www.hmdb.ca/metabolites/HMDB0001487
NADP+	744.083	M-H	16.43	C21H29N7O17P3	HMDB0000217	http://www.hmdb.ca/metabolites/HMDB0000217
NADPH	745.091	M-H	21.37	C21H30N7O17P3	HMDB0000221	http://www.hmdb.ca/metabolites/HMDB0000221
Naringenin	272.069	M-H		C15H12O5	HMDB0002670	http://www.hmdb.ca/metabolites/HMDB0002670
Ne,Ne dimethyllysine	174.137	M-H	3.79	C8H18N2O2	HMDB0013287	http://www.hmdb.ca/metabolites/HMDB0013287
N-Formyl-DL-ethionine	191.062	M-H	7.53	C7H13NO3S	N/A
N-Formylkynurenine	236.08	M-H	22.44	C11H12N2O4	HMDB0001200	http://www.hmdb.ca/metabolites/HMDB0001200
N-Formyl-methionine	177.046	M-H	6.73	C6H11NO3S	HMDB0001015	http://www.hmdb.ca/metabolites/HMDB0001015
Nicotinamide	122.048	M-H	24.05	C6H6N2O	HMDB0001406	http://www.hmdb.ca/metabolites/HMDB0001406
Nicotinic Acid N-Oxide	139.027	M-H	5.94	C6H5NO3	N/A
N-Methyl-D-aspartic acid	147.053	M-H	10.06	C5H9NO4	HMDB0002393	http://www.hmdb.ca/metabolites/HMDB0002393
Nonate	188.105	M-H	13.85	C9H16O4	HMDB0011717	http://www.hmdb.ca/metabolites/HMDB0011717
Norvaline	117.08	M-H	33.46	C5H11NO2	HMDB0013716	http://www.hmdb.ca/metabolites/HMDB0013716
N-Oxalylglycine	147.017	M-H	12.59	C4H5NO5	N/A
O-Acetylserine	147.053	M-H	4.36	C5H9NO4	HMDB0003011	http://www.hmdb.ca/metabolites/HMDB0003011
Octanoic acid	144.115	M-H	19.95	C8H16O2	HMDB0000482	http://www.hmdb.ca/metabolites/HMDB0000482
O-Phosphoserine	185.009	M-H	14.86	C3H8NO6P	HMDB0001721	http://www.hmdb.ca/metabolites/HMDB0001721
Ophthalmic Acid	289.128	M-H	8.51	C11H19N3O6	HMDB0005765	http://www.hmdb.ca/metabolites/HMDB0005765
Orotic acid	156.017	M-H	16.58	C5H4N2O4	HMDB0000226	http://www.hmdb.ca/metabolites/HMDB0000226
Orotidine	288.059	M-H	16.11	C10H12N2O8	HMDB0000788	http://www.hmdb.ca/metabolites/HMDB0000788
Orotidylic acid/OMP	368.026	M-H	9.67	C10H13N2O11P	HMDB0000218	http://www.hmdb.ca/metabolites/HMDB0000218
Oxalacetic acid	132.006	M-H	10.3	C4H4O5	HMDB0000223	http://www.hmdb.ca/metabolites/HMDB0000223
Oxalic acid	89.9953	M-H	13.4	C2H2O4	HMDB0002329	http://www.hmdb.ca/metabolites/HMDB0002329
Oxoadipic acid	160.037	M-H	13.08	C6H8O5	HMDB0000225	http://www.hmdb.ca/metabolites/HMDB0000225
Oxovaleric Acid	116.048	M-H	7.56	C5H8O3	HMDB0001865	http://www.hmdb.ca/metabolites/HMDB0001865
Oxytetracylcine	460.148	M-H	29.58	C22H24N2O9	HMDB0014733	http://www.hmdb.ca/metabolites/HMDB0014733
Pantothenic acid	219.111	M-H	5	C9H17NO5	HMDB0000210	http://www.hmdb.ca/metabolites/HMDB0000210
Parabanic Acid/Oxalylyurea	114.006	M-H	8.17	C3H2N2O3	HMDB0062802	http://www.hmdb.ca/metabolites/HMDB0062802
p-Coumaric acid	164.047	M-H	29.16	C9H8O3	HMDB0002035	http://www.hmdb.ca/metabolites/HMDB0002035
Phenformin	241.11	M-H	14.07	C10H16ClN5	HMDB0015050	http://www.hmdb.ca/metabolites/HMDB0015050
Phenylacetic Acid	136.053	M-H	13.28	C8H8O2	HMDB0040733	http://www.hmdb.ca/metabolites/HMDB0003502
Phenylacetylglycine/Phenaceturic acid	193.074	M-H	9.23	C10H11NO3	HMDB0000821	http://www.hmdb.ca/metabolites/HMDB0000821
Phenylpyruvic acid	164.047	M-H	30.55	C9H8O3	HMDB0000205	http://www.hmdb.ca/metabolites/HMDB0000205
Phosphocreatine	211.036	M-H	8.56	C4H10N3O5P	HMDB0001511	http://www.hmdb.ca/metabolites/HMDB0001511
Phosphoenolpyruvic acid	167.982	M-H	17.96	C3H5O6P	HMDB0000263	http://www.hmdb.ca/metabolites/HMDB0000263
Phosphoglycolic acid	155.982	M-H	16.32	C2H5O6P	HMDB0000816	http://www.hmdb.ca/metabolites/HMDB0000816
Phosphoribosyl pyrophosphate (PRPP)	389.952	M-H	22.27	C5H13O14P3	HMDB0000280	http://www.hmdb.ca/metabolites/HMDB0000280
p-Hydroxyphenylacetic acid	152.048	M-H	16.97	C8H8O3	HMDB0000020	http://www.hmdb.ca/metabolites/HMDB0000020
Pregnenolone sulfate	396.198	M-H	21.87	C21H32O5S	HMDB0000774	http://www.hmdb.ca/metabolites/HMDB0000774
Prephenic Acid	226.048	M-H	11.47	C10H10O6	HMDB0012283	http://www.hmdb.ca/metabolites/HMDB0012283
Procainamide	235.168	M-H	21.97	C13H21N3O	HMDB0015169	http://www.hmdb.ca/metabolites/HMDB0015169
Propionic acid	74.0373	M-H	5.69	C3H6O2	HMDB0000237	http://www.hmdb.ca/metabolites/HMDB0000237
Propionyl-CoA	823.142	M-H	10.52	C24H40N7O17P3S	HMDB0001275	http://www.hmdb.ca/metabolites/HMDB0001275
Protocatechuic acid	154.027	M-H	25.29	C7H6O4	HMDB0001856	http://www.hmdb.ca/metabolites/HMDB0000152
Pyridoxal 5'-phosphate	247.025	M-H	21.74	C8H10NO6P	HMDB0001491	http://www.hmdb.ca/metabolites/HMDB0001491
Pyridoxamine	168.09	M-H	6.71	C8H12N2O2	HMDB0001431	http://www.hmdb.ca/metabolites/HMDB0001431
Pyroglutamic acid	129.043	M-H	4.49	C5H7NO3	HMDB0000267	http://www.hmdb.ca/metabolites/HMDB0000267
Pyruvic acid	88.016	M-H	6.8	C3H4O3	HMDB0000243	http://www.hmdb.ca/metabolites/HMDB0000243
Quercetin	302.042	M-H	28.65	C15H10O7	HMDB0005794	http://www.hmdb.ca/metabolites/HMDB0005794
Quinic acid	192.063	M-H	4.74	C7H12O6	HMDB0003072	http://www.hmdb.ca/metabolites/HMDB0003072
Quinolinic acid	167.022	M-H	13.74	C7H5NO4	HMDB0000232	http://www.hmdb.ca/metabolites/HMDB0000232
Quisqualic acid	189.039	M-H	14.33	C5H7N3O5	N/A
Raffinose	504.169	M-H	2.8	C18H32O16	HMDB0003213	http://www.hmdb.ca/metabolites/HMDB0003213
Retinoic acid	300.209	M-H	8.39	C20H28O2	HMDB0001852	http://www.hmdb.ca/metabolites/HMDB0001852
Riboflavin	376.138	M-H	24.51	C17H20N4O6	HMDB0000244	http://www.hmdb.ca/metabolites/HMDB0000244
Ribose	150.053	M-H	3.17	C5H10O5	HMDB0000283	http://www.hmdb.ca/metabolites/HMDB0000283
Ribose 5-phosphate	230.019	M-H	13.19	C5H11O8P	HMDB0001548	http://www.hmdb.ca/metabolites/HMDB0001548
Ribulose	150.053	M-H	3.51	C5H10O5	HMDB0000621	http://www.hmdb.ca/metabolites/HMDB0000621
Ribulose 1,5,diphosphate	305.954	M-H	19.79	C5H12O11P2	N/A
Ribulose 5-phosphate	230.019	M-H	9.67377	C5H11O8P	HMDB0000618	http://www.hmdb.ca/metabolites/HMDB0000618
Saccharic acid	210.038	M-H	12.05	C6H10O8	HMDB0000663	http://www.hmdb.ca/metabolites/HMDB0000663
Saccharopine	276.132	M-H	13.56	C11H20N2O6	HMDB0000279	http://www.hmdb.ca/metabolites/HMDB0000279
S-adenosyl methionine	399.145	M-H	8.71	C15H23N6O5S	HMDB0001185	http://www.hmdb.ca/metabolites/HMDB0001185
Salicylic acid	138.032	M-H	32.17	C7H6O3	HMDB0001895	http://www.hmdb.ca/metabolites/HMDB0001895
Scyllitol	180.063	M-H	2.67	C6H12O6	HMDB0006088	http://www.hmdb.ca/metabolites/HMDB0006088
Sebacic acid	202.121	M-H	18.3	C10H18O4	HMDB0000792	http://www.hmdb.ca/metabolites/HMDB0000792
Sedoheptulose 1,7-bisphosphate	370.007	M-H	19.08	C7H16O13P2	HMDB0060274	http://www.hmdb.ca/metabolites/HMDB0060274
Sedoheptulose 1-phosphate	290.04	M-H	10.74	C7H15O10P	HMDB0060509	http://www.hmdb.ca/metabolites/HMDB0060509
Sedoheptulose 7-phosphate	290.04	M-H	13.21	C7H15O10P	HMDB0001068	http://www.hmdb.ca/metabolites/HMDB0001068
Serine	105.043	M-H	14.89	C3H7NO3	HMDB0000187	http://www.hmdb.ca/metabolites/HMDB0000187
Shikimic acid	174.053	M-H	5.13	C7H10O5	HMDB0003070	http://www.hmdb.ca/metabolites/HMDB0003070
Sinapic acid	224.068	M-H	25.12	C11H12O5	HMDB0032616	http://www.hmdb.ca/metabolites/HMDB0032616
Sorbitol	182.079	M-H	2.77	C6H14O6	HMDB0000247	http://www.hmdb.ca/metabolites/HMDB0000247
Sorbitol-6-phosphate	262.045	M-H	9.23262	C6H15O9P	HMDB0005831	http://www.hmdb.ca/metabolites/HMDB0005831
Sorbose	180.063	M-H	3.06	C6H12O6	HMDB0001266	http://www.hmdb.ca/metabolites/HMDB0001266
Sorbose 1-phosphate	260.029	M-H	11.96	C6H13O9P	HMDB0006797	http://www.hmdb.ca/metabolites/HMDB0006797
Succinic acid	118.027	M-H	11.11	C4H6O4	HMDB0000254	http://www.hmdb.ca/metabolites/HMDB0000254
Succinic acid semialdehyde	102.032	M-H	12.6938	C4H6O3	HMDB0001259	http://www.hmdb.ca/metabolites/HMDB0001259
Succinyl-Homoserine	219.074	M-H	9.41	C8H13NO6	N/A
Syringic acid	198.053	M-H	17.5	C9H10O5	HMDB0002085	http://www.hmdb.ca/metabolites/HMDB0002085
Targinine	188.128	M-H	33.55	C7H16N4O2	HMDB0029416	http://www.hmdb.ca/metabolites/HMDB0029416
Taurine	125.015	M-H	5.14	C2H7NO3S	HMDB0000251	http://www.hmdb.ca/metabolites/HMDB0000251
TDP	402.023	M-H	21.72	C10H16N2O11P2	HMDB0001274	http://www.hmdb.ca/metabolites/HMDB0001274
Testosterone	288.209	M-H	27.34	C19H28O2	HMDB0000234	http://www.hmdb.ca/metabolites/HMDB0000234
Testosterone glucuronide	464.24	M-H	8.06	C25H36O8	HMDB0003193	http://www.hmdb.ca/metabolites/HMDB0003193
Testosterone sulfate	368.166	M-H	18.09	C19H28O5S	HMDB0002833	http://www.hmdb.ca/metabolites/HMDB0002833
Tetracycline	444.153	M-H	20.98	C22H24N2O8	HMDB0014897	http://www.hmdb.ca/metabolites/HMDB0014897
Theobromine	180.064	M-H	17.74	C7H8N4O2	HMDB0002825	http://www.hmdb.ca/metabolites/HMDB0002825
Thialysine	164.062	M-H	33.42	C5H12N2O2S	HMDB0029178	http://www.hmdb.ca/metabolites/HMDB0029178
Thiamine monophosphate	344.07	M-H		C12H17N4O4PS	HMDB0002666	http://www.hmdb.ca/metabolites/HMDB0002666
Thiamine pyrophosphate	425.045	M-H	25.64	C12H19N4O7P2S	HMDB0001372	http://www.hmdb.ca/metabolites/HMDB0001372
Threitol	122.058	M-H	2.78	C4H10O4	HMDB0004136	http://www.hmdb.ca/metabolites/HMDB0004136
Thymidine 5'-phosphate (TMP)	322.057	M-H	16.77	C10H15N2O8P	HMDB0001227	http://www.hmdb.ca/metabolites/HMDB0001227
Thymidine triphosphate	481.989	M-H	25.42	C10H17N2O14P3	HMDB0001342	http://www.hmdb.ca/metabolites/HMDB0001342
Thymine	126.043	M-H	9.9	C5H6N2O2	HMDB0000262	http://www.hmdb.ca/metabolites/HMDB0000262
Tolbutamide	270.104	M-H	15.08	C12H18N2O3S	HMDB0015256	http://www.hmdb.ca/metabolites/HMDB0015256
Trans-urocanate	137.036	M-H	18.19	C6H5N2O2	HMDB0062562	http://www.hmdb.ca/metabolites/HMDB0062562
Tryptamine	160.101	M-H		C10H12N2	HMDB0000303	http://www.hmdb.ca/metabolites/HMDB0000303
Tyrosol	138.068	M-H	17.77	C8H10O2	HMDB0004284	http://www.hmdb.ca/metabolites/HMDB0004284
UDP-galactose	566.055	M-H	18	C15H24N2O17P2	HMDB0000302	http://www.hmdb.ca/metabolites/HMDB0000302
UDP-glucoronate	580.034	M-H	24.31	C15H22N2O18P2	HMDB0000935	http://www.hmdb.ca/metabolites/HMDB0000935
UDP-glucose	566.055	M-H	18.4	C15H24N2O17P2	HMDB0000286	http://www.hmdb.ca/metabolites/HMDB0000286
UDP-N-acetyl-D-mannosamine (unconfirmed)	607.082	M-H		C17H27N3O17P2	HMDB0013112	http://www.hmdb.ca/metabolites/HMDB0013112
Uracil	112.027	M-H	8.92	C4H4N2O2	HMDB0000300	http://www.hmdb.ca/metabolites/HMDB0000300
Ureidopropionic acid	132.054	M-H	4.46	C4H8N2O3	HMDB0000026	http://www.hmdb.ca/metabolites/HMDB0000026
Ureidosuccinic acid (N-carbamoyl-L-aspartic acid)	176.043	M-H	10.86	C5H8N2O5	HMDB0000828	http://www.hmdb.ca/metabolites/HMDB0000828
Uric acid	168.028	M-H	19.45	C5H4N4O3	HMDB0000289	http://www.hmdb.ca/metabolites/HMDB0000289
Uridine	244.07	M-H	9.04	C9H12N2O6	HMDB0000296	http://www.hmdb.ca/metabolites/HMDB0000296
Uridine 5'-diphosphate	404.002	M-H	23.85	C9H14N2O12P2	HMDB0000295	http://www.hmdb.ca/metabolites/HMDB0000295
Uridine 5'-monophosphate	324.036	M-H	18.6	C9H13N2O9P	HMDB0000288	http://www.hmdb.ca/metabolites/HMDB0000288
Uridine diphosphate-N-acetylglucosamine	607.082	M-H	17.77	C17H27N3O17P2	HMDB0000290	http://www.hmdb.ca/metabolites/HMDB0000290
Uridine triphosphate	483.969	M-H	27.32	C9H15N2O15P3	HMDB0000285	http://www.hmdb.ca/metabolites/HMDB0000285
Valeric Acid	102.069	M-H	9.65	C5H10O2	HMDB0000892	http://www.hmdb.ca/metabolites/HMDB0000892
Vanillin	152.048	M-H		C8H8O3	HMDB0012308	http://www.hmdb.ca/metabolites/HMDB0012308
Xanthylic acid	364.043	M-H	20.7	C10H13N4O9P	HMDB0001554	http://www.hmdb.ca/metabolites/HMDB0001554
Xylitol	152.068	M-H	2.79	C5H12O5	HMDB0002917	http://www.hmdb.ca/metabolites/HMDB0002917
Xylulose	150.053	M-H	3.64	C5H10O5	HMDB0001644	http://www.hmdb.ca/metabolites/HMDB0001644
Xylulose 5-phosphate	230.019	M-H	13.16	C5H11O8P	HMDB0000868	http://www.hmdb.ca/metabolites/HMDB0000868
Yohimbine	354.195	M-H	26.07	C21H26N2O3	HMDB0015464	http://www.hmdb.ca/metabolites/HMDB0015464
