# Supplementary material for: Anion-exchange chromatography mass spectrometry provides extensive coverage of primary metabolic pathways revealing altered metabolism in IDH1 mutant cells
Source: Commun Biol. 2020 May 20;3:247. doi: 10.1038/s42003-020-0957-6 (PMC7239943; doi:10.1038/s42003-020-0957-6)
Supplement: Supplementary file 2 — Supplementary Data Files 1-5 [file 42003_2020_957_MOESM2_ESM.zip › Suppl_Data 2_Batch1_LN18IDH1_WTvsMT.xlsx]

## Sheet: IDH LN18 WTvsMut
Description	m/z	Retention time (min)	Minimum CV%	Highest Mean	Lowest Mean	WT Sample 1	WT Sample 2	WT Sample 3	WT Sample 4	WT Sample 5	WT Sample 6	Mut Sample 1	Mut Sample 2	Mut Sample 3	Mut Sample 4	Mut Sample 5	Mut Sample 6	HMDB Code	Adducts	Formula	Mass Error (ppm)	Peak width (min)	Isotope Similarity	Fragmentation Score	Retention Time Error (mins)	Database
1-Deoxy-D-xylulose 5-phosphate	213.017	9.28087	4.5	WT	Mut	3572.31	3648.63	3827.22	3404.72	3836.06	3537.37	3248.41	3285.01	2809.02	3067.59	2855.58	3059.12	HMDB0001213	M-H	C5H11O7P	0.252043	1.37013	94.5005		-1.03913	432 DB
1-Pyrroline hydroxycarboxylic acid	128.035	4.04348	20.56	WT	Mut	778761	1.10855e+06	601963	719416	1.00036e+06	818384	407805	503311	269318	435545	368084	478442	HMDB0001369	M-H	C5H7NO3	-0.867744	5.03792	93.8955	28.1	-0.436517	432 DB
1-Pyrroline-5-carboxylic acid	112.04	9.48518	5.56	Mut	WT	771.74	716.206	612.068	693.674	728.198	715.734	806.741	792.223	754.355	873.637	805.15	865.078	HMDB0001301	M-H	C5H7NO2	-4.52349	1.75398	94.8703		0.115183	432 DB
2,3-Diphosphoglyceric acid	264.952	21.7541	49.48	WT	Mut	1051.65	2230.79	1170.12	1141.9	585.663	1069.09	152.986	66.3231	171.602	60.3968	238.78	254.973	HMDB0001294	M-H	C3H8O10P2	-1.10501	0.435167	96.6164	37.8	-0.4559	432 DB
2-C-Methylerythritol 4-phosphate	213.017	5.77922	17.69	WT	Mut	2406.15	2546.4	1337.39	2195.79	2857.27	1659.5	912.559	970.47	658.114	1112.23	1124.49	986.281	N/A	M-H	C5H13O7P	2.34768	0.505633	98.5264		-4.10078	432 DB
2-Hydroxyglutarate	147.03	10.371	12.15	Mut	WT	78647.4	54450.9	29072.3	29380	32765.6	29753.1	7.61186e+06	7.31287e+06	5.68121e+06	8.1702e+06	7.2425e+06	8.01268e+06	HMDB0059655	M-H	C5H8O5	-1.07072	1.0424	99.8524	69.9	-0.529033	432 DB
2-Isopropylmalic acid	175.061	8.62387	20.37	WT	Mut	316.594	413.052	316.946	329.061	336.931	359.476	549.354	328.793	297.345	389.124	196.51	333.982	HMDB0000402	M-H	C7H12O5	-1.54548	1.27823	95.874		-3.69613	432 DB
2-Oxoglutaric acid	145.014	12.3285	22.41	WT	Mut	18957.8	28467.6	13079	14371.3	23661.1	16716.1	4379.48	8474.17	6227.72	6714.05	5274.09	6076.76	HMDB0000208	M-H	C5H6O5	-0.778953	3.25312		4.94	-0.521517	432 DB
2-Phosphoglyceric acid	184.985	15.1857	22.47	WT	Mut	258336	380808	209954	221497	219285	202788	153189	104393	94385.6	127045	136255	173154	HMDB0000362	M-H	C3H7O7P	-1.01249	7.58692	97.2308	63.6	-1.15432	432 DB
3,3 Dimethyl glutarate	159.066	10.8758	25.85	WT	Mut	635.354	1092.27	517.042	707.799	550.654	689.59	465.225	438.486	589.842	696.568	378.952	378.638	HMDB0002441	M-H	C7H12O4	-1.5729	0.84375	93.2518		-0.534233	432 DB
3'-AMP	346.055	9.48518	13.62	Mut	WT	5632.22	4201.69	4395.39	4354.93	4257.81	4229.61	5230.76	5220.38	6917.4	4875.54	5235.98	5116.24	HMDB0003540	M-H	C10H14N5O7P	-0.179016	1.55745	90.227		-3.94482	432 DB
3-Dehydroquinate	189.04	5.67063	33.27	WT	Mut	691.779	880.645	336.387	593.023	925.264	358.267	221.948	588.316	367.353	545.743	409.478	616.868	HMDB0012710	M-H	C7H10O6	-1.7978	0.564733	96.8912		0.160633	432 DB
3-Hydroxymethylglutarate	161.045	10.0844	16.2	WT	Mut	17026.6	19598.4	14245.4	15645.4	19988.7	18135.4	6762.59	6927.11	4826.29	7214.03	6620.19	8172.94	HMDB0000355	M-H	C6H10O5	-1.1665	3.0156	97.8782	58.3	-0.675617	432 DB
3-methoxyphenylacetic acid	165.055	11.9124	19.92	WT	Mut	468.255	604.869	386.237	396.489	557.66	421.243	250.993	242.249	198.42	316.651	252.646	344.238	HMDB0059969	M-H	C9H10O3	-1.88401	0.8322	94.541		1.87243	432 DB
3-Methyl-2-oxovaleric acid	129.056	10.1602	32.18	WT	Mut	102043	145081	74336.6	82421.6	123896	89832.6	20205.6	64443.6	41005.7	57478.7	36772.5	51166.6	HMDB0000491	M-H	C6H10O3	-0.548704	4.78653	98.8624	17	-0.509833	432 DB
4-Hydroxyproline	130.051	9.48518	11.79	Mut	WT	7742.79	8113.1	7796.03	8599.14	9735.12	9368.57	12186.9	11532.3	9282.78	13368.2	12199.4	12590.7	HMDB0000725	M-H	C5H9NO3	-1.26168	1.6517	97.6658	75.1	-0.194817	432 DB
5-Hydroxymethyl-2'-deoxyuridine	257.078	3.66793	18.89	WT	Mut	2363.82	2540.57	2111.54	1928.51	2274.46	2572.43	850.221	1083.38	905.504	1155.65	810.292	694.798	N/A	M-H	C10H14N2O6	0.573294	0.735633	94.1051		-2.81207	432 DB
5'-Phosphoribosyl-N-formylglycinamide	313.044	9.19995	10.07	WT	Mut	9894.7	10620.7	13131.3	10740.3	11427.3	10748.9	8557.28	8775.25	6918.39	9161.34	8208.67	9238.05	HMDB0001308	M-H	C8H15N2O9P	-0.651014	0.986717	95.9819	43.3		HMDB
6-Phosphogluconic acid	275.017	14.9213	19.61	Mut	WT	209782	273757	209202	178504	156562	184538	240045	191597	144616	179905	207108	252357	HMDB0001316	M-H	C6H13O10P	0.0778206	5.40967	95.4277	73.3	-0.258683	432 DB
Acetoacetate	101.024	2.84213	4.22	WT	Mut	5748.86	4136.96	5705.4	5690.38	5360.11	5073.63	5569.63	5290.51	5444.1	5401.8	5233.29	4920.8	HMDB0000060	M-H	C4H6O3	-4.32709	1.8279	96.5061	19.4	-2.29787	432 DB
Adenine	134.047	23.674	16.4	Mut	WT	3047.25	3425.31	2852.46	2278.12	2432.93	2505.91	3111.48	2308.24	2084.8	2240.04	2884.44	2878.03	HMDB0000034	M-H	C5H5N5	-0.651895	1.38098	93.7027	30.3		HMDB
Adenosine diphosphate	426.022	19.24	9.4389	Mut	WT	2.67875e+07	2.96739e+07	2.40187e+07	2.43795e+07	2.23855e+07	2.59577e+07	4.0642e+07	2.18528e+07	1.7421e+07	4.13147e+07	3.96197e+07	1.94393e+07	HMDB0001341	M-H	C10H15N5O10P2	-0.023473				-0.55	Manually Integrated
Adenosine diphosphate ribose	558.065	17.5513	17.01	WT	Mut	101245	104252	84778.3	80664.9	95833.6	83355.7	86313.1	67325.5	51755.6	74179.7	78032.2	82566.7	HMDB0001178	M-H	C15H23N5O14P2	0.89305	3.2467	92.1826	89.3		HMDB
Adenosine monophosphate (AMP)	346.055	13.0615	4.6	WT	Mut	6947.77	7069.01	5805.31	6356.58	6678.14	6879.52	6125.1	5658.81	5739.48	5605.46	6278.94	5833.31	HMDB0000045	M-H	C10H14N5O7P	-1.4654	1.56538	93.8605	71.4	-0.778517	432 DB
Adenosine triphosphate (ATP)	505.988	23.674	15.65	Mut	WT	812280	846254	731971	542689	615055	636825	756042	623987	559700	542380	789356	715071	HMDB0000538	M-H	C10H16N5O13P3	-0.227587	3.33398	94.4694	77.4	-0.856	432 DB
Alpha-aminobutyrate	102.056	12.542	9.39	WT	Mut	11690.8	10811.7	14297.6	15434.8	14484.5	15476.5	9577.26	12443.5	12126.9	12067.3	10802	11482.1	HMDB0000650	M-H	C4H9NO2	-4.07052	3.96935	98.8843	14.9	2.22198	432 DB
Aminoacetone	72.0454	9.76	25.5863	WT	Mut	422849	519321	500379	261066	417039	319900	392383	194129	361056	291765	412057	426748	HMDB0002134	M-H	C3H7NO	-1.11041					Manually Integrated
Arabinonic acid	165.04	4.12363	26.5	WT	Mut	20813.3	31775.2	14835.7	18605.4	28745.7	22361.1	9952.07	11696.5	5057.37	11147.1	8004.9	10758.6	HMDB0000539	M-H	C5H10O6	-2.03371	1.83673	93.3528	42.6	-0.776367	432 DB
Aspartate	132.03	10.0844	5.35	Mut	WT	34505.2	39972.4	36943.7	38237.4	38915.9	39788.5	52784.6	66007.4	59646.5	56898.2	47413.1	51760.1	HMDB0000191	M-H	C4H7NO4	-1.06685	1.7513	94.6765	80.1	-1.69562	432 DB
Beta-Alanine	88.0404	4.04348	13.89	WT	Mut	2588.58	4073.29	2094.8	2834.64	3752.44	3092.07	2256.23	2223.51	1613.95	2327.7	1903.48	2356.45	HMDB0000056	M-H	C3H7NO2	-0.554257	0.953467	93.2036	59.7	-0.686517	432 DB
Beta-Citryl-L-glutamic acid	320.062	21.2142	18.49	WT	Mut	150360	144842	129414	135759	160408	138778	35185.5	31247	23650.7	39244.2	37893.1	41107.9	HMDB0013220	M-H	C11H15NO10	-1.32941	2.68215	96.5158	21.1	0.592933	432 DB
Butyric acid	87.045	5.67063	18.49	Mut	WT	1121.25	979.993	1284.59	1238.96	1183.65	1131.67	1224.33	1195.78	1843.03	1317.38	1342.32	1182.4	HMDB0000039	M-H	C4H8O2	-2.02356	4.62288	95.2535		-0.649367	432 DB
cis-Aconitic acid	173.009	17.4598	22.2	Mut	WT	7821.22	8047.19	5838.66	6306.83	7578.53	7312.63	7277.8	5898.95	4099.86	8385.07	6252.89	7814.92	HMDB0000072	M-H	C6H6O6	-2.34859	3.84355	93.9755		-0.66015	432 DB
Citric acid	191.02	16.1744	19.81	WT	Mut	1.33428e+06	1.45791e+06	1.12742e+06	1.10843e+06	1.3645e+06	1.20531e+06	1.16726e+06	988024	691058	1.25218e+06	995239	1.21238e+06	HMDB0000094	M-H	C6H8O7	-0.737852	13.2724	98.6978	76.7	-0.735633	432 DB
CMP N-acetylneuraminic acid	613.141	9.00083	31.37	Mut	WT	8878.98	6925.48	14207.8	7715.25	9444.06	8843.88	17738	12424.9	24276.2	14005	20112.8	10485.7	HMDB0001176	M-H	C20H31N4O16P	1.18969	0.9592	95.6431	66.1	-0.789167	432 DB
Cytidine	242.08	8.62387	18.5	Mut	WT	416.967	355.016	481.171	443.81	490.6	384.515	903.922	764.335	1038.48	621.728	701.908	789.646	HMDB0000089	M-H	C9H13N3O5	3.6978	0.585333	88.575		0.143867	432 DB
Cytidine diphosphate	402.011	15.8038	21.81	Mut	WT	5486.61	8556.06	5400.34	6011.89	6528.1	4671.76	10538.8	5916.39	8036.74	10091.3	10922.1	5608.28	HMDB0001546	M-H	C9H15N3O11P2	-0.940754	0.552067	91.286	80.5	-0.536233	432 DB
Cytidine monophosphate	322.044	10.371	17.38	WT	Mut	23559.4	26261.3	19979	21130.8	24661.6	24160.3	18222.7	17038	10774.3	18326.2	15915.1	17244.4	HMDB0000095	M-H	C9H14N3O8P	-1.54605	1.07918	95.2622	76.3	-1.40903	432 DB
Cytidine triphosphate	481.977	20.3635	11.61	Mut	WT	94092.6	122391	89402.6	96794.7	83321.4	100528	122754	104789	91806.8	93427.1	107665	116772	HMDB0000082	M-H	C9H16N3O14P3	0.52015	6.5301	97.9999	76	-0.69655	432 DB
dADP	410.027	23.2604	22.57	Mut	WT	968.304	1335.38	947.754	917.501	711.02	902.111	1161.23	943.761	709.347	937.853	1280.16	1337.2	HMDB0001508	M-H	C10H15N5O9P2	-0.430755	0.527733	91.5244		-0.5496	432 DB
dCDP (unconfirmed)	386.016	19.4099	25.27	Mut	WT	466.885	510.375	494.569	494.761	491.447	416.681	624.806	475.983	322.914	367.974	567.281	589.796	HMDB0001245	M-H	C9H15N3O10P2	-0.882173	0.419767	95.3224			HMDB
dCTP	465.982	19.5149	28.97	Mut	WT	408.564	372.457	475.048	431.706	359.805	342.917	565.905	464.168	227.951	304.061	645.924	554.054	HMDB0000998	M-H	C9H16N3O13P3	0.333001	0.312717	86.8701		-0.0351	432 DB
Deoxyadenosine	250.093	9.69	78.8973	WT	Mut	808506	768110	370987	0	26813.2	128482	51798.1	49219.3	297831	108353	327431	459587	HMDB0000101	M-H	C10H13N5O3	-4.59826				-2.45	Manually Integrated
Deoxyadenosine triphosphate	489.994	23.2604	17.21	Mut	WT	793.531	1139.79	821.592	619.606	623.35	637.957	860.273	873.848	535.657	744.135	902.062	822.033	HMDB0001532	M-H	C10H16N5O12P3	1.25923	0.423883	91.6195		0.0904	432 DB
Deoxycytidine	226.083	9.5	6.71877	WT	Mut	616863	655924	821620	628701	579817	650455	719095	653941	634538	684030	589130	664221	HMDB0000014	M-H	C9H13N3O4	0.044231				4.81	Manually Integrated
Deoxyinosine	251.078	3.44	36.0415	WT	Mut	178797	274355	50355.8	98797.4	44817.4	113507	0	95715.2	76487.4	0	43056.9	51373.8	HMDB0000071	M-H	C10H12N4O4	-4.1023					Manually Integrated
Deoxyribose	133.05	3.94362	28.77	WT	Mut	5854.26	6644.14	3941.57	5306.47	7409.49	5655.47	4330.67	3662.29	1638.38	4051.82	3257.87	4312.09	HMDB0003224	M-H	C5H10O4	-1.48328	3.397	93.7831			HMDB
Deoxyribose 5-phosphate	213.017	8.52422	4.64	WT	Mut	2419.6	2238.26	2395.32	2524.86	2448.32	2357.6	1331.84	1399.6	1387.61	1074.38	1167.54	1329.34	HMDB0001031	M-H	C5H11O7P	0.613199	0.683067			-2.53578	432 DB
Deoxyuridine	227.067	8.6	12.5126	Mut	WT	844426	1.73725e+06	1.68457e+06	1.47694e+06	1.04903e+06	1.18836e+06	1.94626e+06	1.80403e+06	1.32637e+06	1.63295e+06	1.66821e+06	1.61163e+06	HMDB0000012	M-H	C9H12N2O5	-1.67351				0.98	Manually Integrated
Deoxyuridine triphosphate	466.966	25.47	31.1217	Mut	WT	0	36528.6	25767.2	41594.8	19395.8	20090.9	32233.1	20094.5	0	25267.4	49485.9	44302.4	HMDB0001191	M-H	C9H15N2O14P3	-0.53537				0.02	Manually Integrated
dGDP	426.022	23.674	16.89	Mut	WT	1.58357e+06	1.79193e+06	1.42568e+06	1.10983e+06	1.19414e+06	1.24796e+06	1.66683e+06	1.24396e+06	1.13919e+06	1.12724e+06	1.58518e+06	1.43041e+06	HMDB0000960	M-H	C10H15N5O10P2	-0.404844	6.93523	96.0084	68.2	-0.996	432 DB
D-Glucuronic acid 1-phosphate	273.002	18.0491	9.75	WT	Mut	8102.9	10344.8	7574.81	7705.34	7648.93	8059.31	8019.55	7006.65	6075.48	7698.12	7354.63	7847.52	HMDB0003976	M-H	C6H11O10P	-0.598627	3.1343	94.3664			HMDB
D-Glucurono-6,3-lactone	175.025	23.8974	13.7	WT	Mut	4401.19	4435.21	4515.51	4534.82	4552.91	4569.85	4380.6	4908.28	6236.23	4889.25	4754.66	4436.78	HMDB0006355	M-H	C6H8O6	-1.48174	1.41407	92.3875			HMDB
dGMP	346.055	19.2173	18.43	Mut	WT	9472.04	10558.3	9479.53	8620.52	10295.1	8897.28	13383.9	9248.08	10977.6	13454.9	14429.6	9106.69	HMDB0001044	M-H	C10H14N5O7P	-1.32196	2.52602	94.1859	46.2	-1.35265	432 DB
Dihydroorotic acid	157.025	9.00083	15.15	WT	Mut	377.527	418.116	409.702	450.891	284.548	392.768	375.144	380.032	509.53	346.275	354.083	396.698	HMDB0003349	M-H	C5H6N2O4	-1.9914	2.14737	93.1502		-1.35917	432 DB
Dihydrothymine	127.051	33.5586	13.56	WT	Mut	1711.19	2036.27	2027.22	2426.81	2864.12	3000.28	1762.63	2019.27	1671.29	1680.79	1420.92	1421.69	HMDB0000079	M-H	C5H8N2O2	-0.805326	1.9929	96.6689			HMDB
Dihydrouracil	113.035	14.1	27.5439	Mut	WT	595229	276020	123774	252285	166287	471601	335070	381260	250277	382194	401730	574940	HMDB0000076	M-H	C4H6N2O2	-3.62717				0.67	Manually Integrated
Dihydroxyphenylalanine (L-DOPA)	196.061	33.6504	13.15	Mut	WT	1473.28	1581.98	1511.97	1469.89	1699.63	1773.69	1695.84	2176.39	2483.63	2171.57	2023.64	1879.8	HMDB0000181	M-H	C9H11NO4	-0.719047	1.9014	91.0933		1.21042	432 DB
Dimethylglycine	102.056	9.99473	29.46	WT	Mut	4260.84	4118.88	5703.68	6058.85	5994.57	6228.03	3809.88	4580.18	7153.44	4126.62	3742.03	3707.29	HMDB0000092	M-H	C4H9NO2	-4.03895	1.84097	98.3714		-0.155267	432 DB
dUMP	307.033	16.24	32.0691	Mut	WT	729758	735727	591799	473157	478181	760469	836785	595868	67307.8	682539	530685	924246	HMDB0001409	M-H	C9H13N2O8P	-1.66106				-0.86	Manually Integrated
EDTA	291.083	9.19995	26.51	WT	Mut	2588.73	4885.31	2440.37	2875.05	4922.46	4001.72	2250.28	3410.84	2359.86	4257.73	2571.9	2646.65	HMDB0015109	M-H	C10H16N2O8	0.0205754	1.2614	92.0484		-1.63005	432 DB
Ethylmalonic acid	131.035	10.2759	9.82	WT	Mut	8407.71	11010.7	7683.61	8666.08	8722.32	9072.88	2796.63	2935.93	2790.96	3345.91	2732.61	2505.71	HMDB0000622	M-H	C5H8O4	-1.1414	2.42965	97.2318	81.9	-1.34412	432 DB
Fructose	179.056	4.04348	36.1	WT	Mut	53902.1	73855.3	27136	37016.4	71781	42512.4	20288.2	34103.3	15823.6	42488.1	24175.9	37260.9	HMDB0000660	M-H	C6H12O6	-1.18464	2.38737	97.0805	67.1	0.983483	432 DB
Fructose 1,6-bisphosphate	338.988	19.7429	22.88	WT	Mut	11671.6	10243.1	8313	9263.63	7151.43	8199.81	8486.71	5832.93	6383.94	7758.43	9614.95	10675.5	HMDB0001058	M-H	C6H14O12P2	-1.46423	0.95355		43.2	-0.69715	432 DB
Fructose 2,6 diphosphate	338.988	18.1637	22.45	Mut	WT	6889.82	8254.16	7044.75	5392.73	4184.54	5392.75	9896.04	6096.84	6742.88	6321.81	9638.91	9370.28	HMDB0001047	M-H	C6H14O12P2	-1.47034	1.11053	94.2522	57.5	0.64365	432 DB
Fructose 6-phosphate	259.022	11.9124	20.63	Mut	WT	55544.1	100208	71219.6	59954.3	60832.6	65187.4	74152.1	110408	53153.6	109239	63108.1	69676.6	HMDB0000124	M-H	C6H13O9P	-1.13369	3.77365	97.7958	80.8	0.0324333	432 DB
Fumarate	115.003	12.9577	13.26	WT	Mut	40092.7	42381.7	35077.6	42598.8	40688.3	44706	31025.9	33089.3	25137	25805.2	28764.8	34997.3	HMDB0000134	M-H	C4H4O4	-3.60772	2.19498	99.0043	42.3	-0.672267	432 DB
Galacturonic acid	193.035	7.7022	25.81	WT	Mut	1510.8	1969.72	1216.74	1466.57	2205.43	1312.23	1443.99	1299.47	757.569	1755.73	1621.52	1688.67	HMDB0002545	M-H	C6H10O7	-2.10169	0.81385	95.1292		0.1822	432 DB
GDP-L-fucose	588.076	20.1593	24.74	Mut	WT	2773.15	2837.36	2141.62	2312.07	2525.83	2679.57	2953.87	2020.11	1536.62	3177.23	2583.78	2376.61	HMDB0001095	M-H	C16H25N5O15P2	1.217	0.855433	92.7177			HMDB
Glucarate	209.03	10.23	29.482	WT	Mut	2.97177e+06	3.60259e+06	2.07351e+06	2.19564e+06	2.80993e+06	2.51909e+06	2.44922e+06	2.68001e+06	1.03355e+06	2.33279e+06	1.6631e+06	2.27035e+06	HMDB0000663	M-H	C6H10O8	-0.813279				-1.82	Manually Integrated
Gluconate	195.051	4.04348	26.51	WT	Mut	301656	370762	205637	260775	377408	302071	230459	233641	110483	248276	196631	272931	HMDB0000625	M-H	C6H12O7	-1.5151	4.52757		44.7	-0.626517	432 DB
Gluconolactone	177.04	2.84213	6.36	WT	Mut	1577.56	1366.88	1557.93	1276.07	1346.64	1111.26	1476.69	1311.87	1442.35	1589.75	1524.71	1499.25	HMDB0000150	M-H	C6H10O6	-0.987821	0.461167	92.3665		-1.86787	432 DB
Glucosamine 6-phosphate	258.038	8.71843	17.33	WT	Mut	4446.11	8397.06	5270.88	3898.9	3893.13	3800.04	4936.71	4416.21	6682.16	5424.55	5563.59	4199.29	HMDB0001254	M-H	C6H14NO8P	-1.1935	0.682333	97.5496	44.8	-4.46157	432 DB
Glucose	179.056	6.28483	25.04	WT	Mut	1358.94	1515.02	716.682	1029.15	1379.43	955.684	627.526	710.999	517.542	1042.29	885.315	899.37	HMDB0000122	M-H	C6H12O6	-1.09306	0.3258	92.3456		2.85483	432 DB
Glucose 1-phosphate	259.022	9.00083	3.39	Mut	WT	55000.1	53380.7	60923.7	50825.3	55249.7	55831.2	60103.5	58887.5	59281.5	58285.6	63926.9	59245.3	HMDB0001586	M-H	C6H13O9P	-1.01054	2.44558	97.9875	47.4	-0.659167	432 DB
Glucuronic acid	193.035	8.52422	9.01	Mut	WT	2189.83	2386.3	2125.83	2415.59	2467.48	2318.65	2588.82	2445.08	2055.11	2425.83	2132.86	2491.21	HMDB0000127	M-H	C6H10O7	-1.726	0.780067	96.3671		-0.145783	432 DB
Glutamic acid	146.046	15.6223	24.01	WT	Mut	190549	230197	159566	181013	205825	207929	132352	140464	68673.6	115302	91730.5	118492	HMDB0000148	M-H	C5H9NO4	-1.01533	2.92673	96.9548	68.6	0.8323	432 DB
Glutamine	145.062	9.48518	34.32	WT	Mut	4234.75	4433.81	4833.15	4831	4562.93	4888.22	4105.07	3708.35	5207.19	2616.2	2563.68	2136.58	HMDB0000641	M-H	C5H10N2O3	-1.00409	2.6793	93.3215		-2.18482	432 DB
Glutaric acid	131.035	8.71843	11.06	WT	Mut	1628.92	1537.88	1660.16	1654.28	1695.35	1630.74	1671.27	1687.74	1978.37	1507.73	1489.35	1548.4	HMDB0000661	M-H	C5H8O4	-1.09291	1.55638	95.4274	86.5	-2.15157	432 DB
Glutathione (GSH)	306.076	15.2723	19.36	WT	Mut	1.76099e+06	2.0974e+06	1.541e+06	1.38723e+06	1.6834e+06	1.61751e+06	1.45644e+06	1.27239e+06	767606	1.19091e+06	1.15285e+06	1.26367e+06	HMDB0000125	M-H	C10H17N3O6S	-1.09943	4.27562	94.1262	45	0.112317	432 DB
Glyceraldehyde 3-phosphate	168.991	14.86	22.9954	Mut	WT	3.75569e+07	3.94927e+07	3.62328e+07	3.49518e+07	3.45794e+07	3.4737e+07	5.19714e+07	4.05886e+07	3.01716e+07	4.52096e+07	4.71146e+07	6.1655e+07	HMDB0001112	M-H	C3H7O6P	-0.177525				3.13	Manually Integrated
Glyceric acid	105.019	4.04348	15.26	WT	Mut	49304.8	54730.6	40270.4	54859	60049.3	51240.5	47839.1	50145.1	32965.6	47151.9	42190.4	51988.1	HMDB0000139	M-H	C3H6O4	-4.82239	5.31448		55.6	-1.18652	432 DB
Glycerol	91.0398	2.84213	4.92	Mut	WT	655436	514244	771342	808423	728433	737117	836857	800066	878117	793869	802149	762852	HMDB0000131	M-H	C3H8O3	-3.05124	6.4818	99.6872	51.7	-0.0178667	432 DB
Glycerol 3-phosphate	171.006	9.09783	6.91	Mut	WT	103094	81561.1	92863.7	90584.1	89824.3	91623.2	123577	110227	127557	111126	129047	125759	HMDB0000126	M-H	C3H9O6P	-0.803997	1.67622		19.3	-0.692167	432 DB
Glycine	74.0247	12.0162	21.16	WT	Mut	828.852	768.844	757.117	751.417	604.17	720.181	923.531	531.874	681.812	568.885	727.14	603.708	HMDB0000123	M-H	C2H5NO2	-0.994818	4.5768	96.9968			HMDB
Glycineamideribotide	285.049	9.19995	14.15	WT	Mut	5492.13	7420.47	5857.52	4846	4795.28	5500.01	2577.17	2337.23	2007.82	2109.59	2094.01	2853.81	HMDB0002022	M-H	C7H15N2O8P	-0.978694	1.44173	93.9015			HMDB
Glycolic acid	75.0087	2.84213	2.58	Mut	WT	15023.8	13316.8	18660.8	19835	19802.8	20837.6	21658.2	20427.8	21888.7	21346.7	21529.5	20836.9	HMDB0000115	M-H	C2H4O3	-0.702577	1.73962	98.9601	73.3	-2.39787	432 DB
Glyoxylic acid	72.993	9.00083	11.2	Mut	WT	13407.2	14123.8	16467.7	17417.4	17135.2	17039.6	16594.9	19832.2	22700.4	19051.3	17645.8	18206.1	HMDB0000119	M-H	C2H2O3	-1.25117	2.48025	97.8471		0.560833	432 DB
Guanosine diphosphate (GDP)	442.017	29.6979	8.55	Mut	WT	226224	215944	215378	207016	162246	211929	248522	231002	264797	210073	260904	256134	HMDB0001201	M-H	C10H15N5O11P2	0.770196	11.4807	95.1344	99.1	2.13792	432 DB
Guanosine diphosphate mannose	604.071	21.4143	26.14	Mut	WT	6051.98	5515.56	5722.83	4749.77	6961.51	6363.04	6127.97	4144.68	3552.85	7137.71	6956.64	6828.14	HMDB0001163	M-H	C16H25N5O16P2	1.33536	0.971433	91.6889			HMDB
Guanosine monophosphate	362.051	21.4143	24.71	Mut	WT	3119.04	1598.19	2218.53	2474.15	3524.12	3073.1	3329.51	2626.86	1856.3	4537.14	3299.52	3071.33	HMDB0001397	M-H	C10H14N5O8P	-0.46843	0.9589	93.5628	50.2	-0.805667	432 DB
Guanosine triphosphate	521.984	29.6979	7.98	Mut	WT	107430	100702	99668.4	100395	76486.2	99390.3	114071	113981	121594	95052.2	111189	115297	HMDB0001273	M-H	C10H16N5O14P3	0.479979	9.56503		78	-0.922083	432 DB
Hippuric acid	178.051	10.9971	35.3	WT	Mut	1834.9	2983.75	1262.67	1514.36	2729.94	1670.63	654.999	1573.21	1093.95	1704.8	885.749	1000.55	HMDB0000714	M-H	C9H9NO3	-1.19754	1.05385	91.3121	62	-0.632933	432 DB
Homarine	136.04	9.00083	38.26	WT	Mut	34.2319	0	58.1281	18.9974	11.4121	36.9534	24.0697	23.0056	12.7194	10.1708	19.4991	10.2351	N/A	M-H	C7H7NO2	-1.2018	0.867933	91.9203		-2.65917	432 DB
Homovanillic acid	181.05	15.9211	23.5	WT	Mut	7481.88	8938.92	5722.75	6098.78	8653.12	6483.81	5387.09	5383.44	3115.47	6406.21	5018.68	6614.55	HMDB0000118	M-H	C9H10O4	-1.03674	0.94185	95.8271	55.9	-1.2889	432 DB
Hydantoin-5-propionic acid	171.041	10.1602	15.48	WT	Mut	330.464	292.651	305.38	376.818	265.861	344.521	114.643	200.448	313.612	302.103	256.496	261.968	HMDB0001212	M-H	C6H8N2O4	2.14794	0.6776	92.1416		-1.23983	432 DB
Hydroxypyruvic acid	103.003	11.0739	8.51	WT	Mut	296.259	353.709	233.71	322.292	275.956	285.087	278.193	266.983	285.088	240.865	233.074	283.834	HMDB0001352	M-H	C3H4O4	-3.77841	0.300367	95.871		-0.566083	432 DB
Hypotaurine	108.012	13.3891	31.92	WT	Mut	83.0156	85.4724	51.8323	69.772	57.648	54.1802	17.1851	32.5736	7.08755	21.3106	14.0068	34.0014	HMDB0000965	M-H	C2H7NO2S	-3.86667	0.756017	90.6809		-1.50092	432 DB
IDP	427.006	29.278	30.64	WT	Mut	2.34746	3.22552	4.15497	2.14565	0.620943	0.610156	1.40004	0.841586	0.599193	1.3132	1.43491	1.02687	HMDB0003335	M-H	C10H14N4O11P2	-0.873148	0.4351	94.7235	34.2	2.72795	432 DB
Inosine	267.072	8.34	46.661	Mut	WT	123125	56811	0	53587.9	0	0	51130.3	185482	350680	450051	251232	607369	HMDB0000195	M-H	C10H12N4O5	-4.83013				2.73972	Manually Integrated
Inosine monophosphate	347.039	21.0132	13.55	WT	Mut	780.882	1544.33	877.934	714.513	798.362	870.234	730.072	769.932	522.567	650.202	647.329	750.018	HMDB0000175	M-H	C10H13N4O8P	-1.06778	0.519733	91.5956		-0.956767	432 DB
Inosine triphosphate	506.973	29.278	20.55	WT	Mut	57.8426	64.4058	74.7343	74.8566	68.4131	51.0647	45.5535	30.5522	39.1111	30.7317	26.1656	32.5416	HMDB0000189	M-H	C10H15N4O14P3	0.991626	0.337367	93.724		-0.85205	432 DB
Isocitrate	191.02	17.27	35.0419	WT	Mut	2.26318e+08	3.11011e+08	1.7706e+08	1.33416e+08	2.07131e+08	1.85836e+08	2.00583e+08	1.25399e+08	6.23033e+07	1.85447e+08	1.27648e+08	1.73348e+08	HMDB0000193	M-H	C6H8O7	0.052351				-0.28	Manually Integrated
Isopentenyl pyrophosphate	244.998	10.51	39.063	Mut	WT	0	0	22780.7	21025.2	22788.7	18597.5	306158	801444	1.90273e+06	2.21536e+06	3.29228e+06	1.09992e+06	HMDB0001347	M-H	C5H12O7P2	-4.00002					Manually Integrated
Isovalerylglycine	158.082	8.52422	40.91	WT	Mut	194.21	440.474	135.921	88.796	111.781	90.8673	152.3	70.6872	52.4732	73.9716	80.5445	77.5475	HMDB0000678	M-H	C7H13NO3	-1.22975	2.26835	97.3378		1.98422	432 DB
L-2-Amino-3-oxobutanoic acid	116.035	3.58407	6.38	Mut	WT	1510.04	1598.7	1438.81	1545.8	1623.22	1764.97	1780.74	1563.83	1503.5	1672.27	1695.71	1560.5	HMDB0006454	M-H	C4H7NO3	-3.81774	1.3956	72.6535			HMDB
Lactic acid	89.0242	4.04348	23.13	WT	Mut	5.94358e+06	7.59307e+06	3.96247e+06	4.92716e+06	7.86414e+06	5.27412e+06	3.21705e+06	4.27506e+06	2.62749e+06	4.82039e+06	3.57321e+06	4.83234e+06	HMDB0000190	M-H	C3H6O3	-2.03039	9.22203	99.6933	31.5	-1.00652	432 DB
Lactose	341.108	2.83	36.2102	WT	Mut	194795	540079	90709.4	72541	68281.9	0	95445.5	0	49238.5	80729.2	44964.9	0	HMDB0000186	M-H	C12H22O11	-1.37786				-0.21	Manually Integrated
Lactoyl-isoleucine	202.108	7.19368	23.3	WT	Mut	7607.53	6538.48	4803.14	5861.97	8062.8	5972.26	5959.07	5512.82	3324.87	6167.59	5884.31	7386.46	HMDB0062180	M-H	C9H17NO4	-3.74426	1.21353	96.7728		0.173683	432 DB
Maleic acid	115.003	10.5629	14.72	WT	Mut	14805.3	18998	14618.6	16582.4	17095.2	16648.6	11809.7	14471.2	10014.7	14150.4	10663.7	12530	HMDB0000176	M-H	C4H4O4	-3.53206	2.1485	97.3066	49.8	-1.86713	432 DB
Malic acid	133.014	10.5629	17.32	WT	Mut	552238	656331	529974	585332	612386	604386	431752	526075	337581	527734	371841	440314	HMDB0000744	M-H	C4H6O5	-0.999646	7.88777	99.0563	68.5	-0.577133	432 DB
Methylglutaric acid	145.05	8.71843	22.49	Mut	WT	1542.08	1455.75	1854.6	1783.44	1670.84	1619.36	1821.7	1972.7	2872.85	1615.86	1802.2	1854.17	HMDB0000752	M-H	C6H10O4	-0.968101	0.879583	96.7237		-2.01157	432 DB
Mevalonic acid	147.066	9.28087	10.56	WT	Mut	225.902	238.186	291.705	287.429	287.945	266.929	284.784	308.837	230.155	290.767	216.632	191.859	HMDB0000227	M-H	C6H12O4	-0.917192	1.2763	92.7674			HMDB
Myoinositol	179.056	2.76543	8.77	Mut	WT	13999	11784.9	13935.1	12547.7	13956.6	12567.3	13904	15529.3	17819.9	16733.5	14872.8	15526.5	HMDB0000211	M-H	C6H12O6	-1.10015	1.13223	97.5248	96.2	-0.0445667	432 DB
N-Acetyl-aspartate	174.041	9.48518	11.09	Mut	WT	221078	231484	215986	231792	256794	248568	318407	307627	247047	348687	310174	329446	HMDB0000812	M-H	C6H9NO5	-1.61849	6.44287	96.0504	87.6	-0.544817	432 DB
N-Acetylaspartylglutamic acid	303.083	13.6056	20.84	WT	Mut	15136.2	15207	13461.1	12440.4	13070.8	12822.3	3665.08	4200.71	2942.74	5225.08	4487.48	5223.49	HMDB0001067	M-H	C11H16N2O8	-1.25306	1.44337	95.8037	41.5	-0.794433	432 DB
N-Acetyl-D-Glucosamine 6-Phosphate	300.048	11.592	15.65	WT	Mut	5812.19	7341.21	6302.07	5957.33	6198.07	6017.94	4303.12	3780.01	3497.45	4473.69	4756.28	5401.57	HMDB0001062	M-H	C8H16NO9P	-1.80932	1.47162	94.9646		-0.818	432 DB
N-acetyl-glucosamine-1-phosphate	300.049	8.52422	7.73	Mut	WT	11114.7	9549.5	10871.1	11861.3	12131.8	11476.7	14770	13300.6	10380.6	14583.7	13668.9	15234.2	HMDB0001367	M-H	C8H16NO9P	-1.28653	0.9933	93.613	22.9	-3.13578	432 DB
N-Acetylglutamate	188.056	9.28087	13.42	WT	Mut	44622.7	44003.4	42493.2	42481.8	50892.6	47841.4	33644.3	36004.5	24958.5	37343.5	31152.6	32526.6	HMDB0001138	M-H	C7H11NO5	-3.9541	2.74108	93.0821	66.7	-0.559133	432 DB
N-Acetyl-L-alanine	130.051	3.48773	25.4	WT	Mut	1900.55	4301.81	1492.64	1642.38	2230.56	2703.14	2329.63	1909.14	1191.09	2091.53	2463.3	1518.07	HMDB0000766	M-H	C5H9NO3	-1.6325	0.927167	95.6203	88.3	-0.742267	432 DB
N-Acetyl-L-methionine	190.054	5.00357	31.14	WT	Mut	13841.5	20520.2	8458.39	11709.1	18032.3	13036.1	11222.3	11267.8	4450.73	9373.06	10153.2	13828	HMDB0011745	M-H	C7H13NO3S	-0.451642	3.38613	88.0205	47.5	-0.906433	432 DB
N-Acetyl-L-phenylalanine	206.082	8.62387	18.43	WT	Mut	1197.08	1517.43	600.759	531.021	344.109	318.202	402.055	418.659	323.385	446.178	319.405	276.179	HMDB0000512	M-H	C11H13NO3	-1.24396	2.28083	97.0059	67.4	-0.266133	432 DB
N-Acetylneuraminic acid	308.098	4.04348	16.44	Mut	WT	166741	211340	124957	158829	221852	159578	159325	168868	116664	170650	153289	197369	HMDB0000230	M-H	C11H19NO9	-1.0161	4.41718	93.9268	83.2	-0.786517	432 DB
N-Acetylvaline	158.082	3.84743	123.45	WT	Mut	0	1254.42	51.549	31.8191	84.6151	312.443	196.529	89.4133	0	0	245.096	0	HMDB0011757	M-H	C7H13NO3	-0.985775	0.826867	91.6496		-0.982567	432 DB
NADH	662.103	9.67763	21.32	WT	Mut	5604.22	6012.33	4081.97	5054.96	6402.48	5277.66	4500.09	4572.92	2636.9	4215.67	4156.44	5398.16	HMDB0001487	M-H	C21H27N7O14P2	1.74051	0.783267	85.3438		-0.582367	432 DB
Nicotinic Acid N-Oxide	138.02	9.09783	13.49	WT	Mut	1518.78	1420.57	1464.41	1469.43	1314.67	1306.34	1254.52	1450.26	1757.44	1351.3	1311.12	1271.73	N/A	M-H	C6H5NO3	-0.977911	2.0532	87.97		3.15783	432 DB
N-Methyl-D-aspartic acid	146.046	9.99473	26.13	WT	Mut	91009.7	86820	116591	121853	116501	120228	80088.1	91659.7	136513	83676.4	75062.3	74181.9	HMDB0002393	M-H	C5H9NO4	-0.875333	1.66432	93.5767	41.8	-0.0652667	432 DB
Nonate	187.097	14.2325	22.86	WT	Mut	1478.58	2010.63	1070.28	1470.08	1011.76	1462.26	1470.88	1351.01	900.746	1366.43	734.485	883.065	HMDB0011717	M-H	C9H16O4	-4.52722	1.24073	94.6548		0.382467	432 DB
N-Oxalylglycine	146.009	12.0162	14.21	WT	Mut	1230.24	1259.04	1128.94	1050	818.824	1042.9	1594.72	731.698	453.939	837.592	1200.63	975.213	N/A	M-H	C4H5NO5	-0.401255	0.507433	95.8272		-0.573767	432 DB
Octanoic acid	143.108	19.7429	10.12	Mut	WT	2972.18	3628.88	3719.55	3812.12	3431.14	4061.76	4514.04	3679.52	4116.75	4039.96	3360.4	3820.38	HMDB0000482	M-H	C8H16O2	-1.15084	4.15663	96.4575		-0.20715	432 DB
O-Phosphoserine	184.002	14.29	42.2374	WT	Mut	879599	1.65903e+06	665896	586130	413683	663766	381990	490795	131439	336893	186091	354324	HMDB0001721	M-H	C3H8NO6P	-0.434779				-0.57	Manually Integrated
Orotic acid	155.01	15.77	19.5283	WT	Mut	5.24114e+06	6.28078e+06	3.9747e+06	4.29883e+06	6.51416e+06	4.90757e+06	2.69635e+06	2.74709e+06	1.81245e+06	3.22255e+06	2.85489e+06	3.35376e+06	HMDB0000226	M-H	C5H4N2O4	-1.35475				-0.81	Manually Integrated
Oxoadipic acid	159.03	12.2189	27.75	WT	Mut	513.634	840.141	453.054	443.7	603.346	495.412	23.2604	100.531	93.9659	46.4945	69.7049	28.6215	HMDB0000225	M-H	C6H8O5	-1.7547	0.850467	94.6443		-0.861067	432 DB
Pantothenic acid	218.103	4.04348	30.28	WT	Mut	955898	1.23698e+06	757757	921613	1.37103e+06	1.11117e+06	718756	735875	278302	764605	593253	816612	HMDB0000210	M-H	C9H17NO5	-1.32491	2.08657	98.2914	69.2	-0.956517	432 DB
Parabanic Acid/Oxalylyurea	112.999	8.89855	9.59	Mut	WT	8909.62	8713.36	9411.04	9737.28	9045.15	9132.31	8693.3	9948.38	11487.8	9978.75	9334.05	9494.95	HMDB0062802	M-H	C3H2N2O3	0.32941	2.17002	97.7223		0.72855	432 DB
Phenylacetylglycine/Phenaceturate	192.066	10.1602	34	WT	Mut	501.719	1004.59	299.039	329.055	634.554	413.381	160.788	344.191	172.722	324.686	180.648	235.178	HMDB0000821	M-H	C10H11NO3	-3.59668	0.568133	94.3443		0.930167	432 DB
Phosphocreatine	210.028	8.62387	12.39	WT	Mut	33829.8	40862.7	37102	32849.6	32043	31464.5	31589	30482.7	22867.5	26822.9	27337.2	32119.3	HMDB0001511	M-H	C4H10N3O5P	-3.44726	0.7773	93.6294	52.9	0.0638667	432 DB
Phosphoenolpyruvic acid	166.975	17.3779	23.34	WT	Mut	11543.3	24199.9	9198.35	9870.76	9937.75	10352.4	5427.38	2946.14	3997.33	3648.75	4613.98	5514.14	HMDB0000263	M-H	C3H5O6P	-1.39914	2.87902	97.869	32	-0.582133	432 DB
Phosphoribosylamine	228.028	9.48	28.5963	WT	Mut	413156	403838	252534	336696	0	479439	308477	292780	236233	32154	134545	157051	HMDB0001128	M-H	C5H12NO7P	1.14021					Manually Integrated
Pyroglutamic acid	128.035	8.62387	7.47	WT	Mut	191019	212373	200777	198952	207802	215722	127796	156415	137222	135301	123345	128139	HMDB0000267	M-H	C5H7NO3	-0.615733	2.53128	98.908	40.1	4.13387	432 DB
Pyruvaldehyde	71.0137	2.84213	7.49	Mut	WT	53988	43813.1	67317.1	69566.6	63201.1	64330	70562.4	70117.4	82468.6	71281.9	69940.5	66996.9	HMDB0001167	M-H	C3H4O2	-2.03498	6.70375	99.1733		-2.04787	432 DB
Pyruvate	87.0086	8.83	63.5204	Mut	WT	3.24475e+07	6.44117e+06	6.80468e+07	4.66535e+07	2.02242e+07	2.32128e+07	6.94942e+07	1.98112e+07	5.57583e+07	2.59111e+07	2.41309e+07	1.2085e+07	HMDB0000243	M-H	C3H4O3	-1.83889				2.03	Manually Integrated
Quinic acid	191.056	3.48773	40.22	Mut	WT	722.029	2303.34	294.188	607.611	499.047	786.001	1445.21	893.563	647.564	698.014	1281.08	533.964	HMDB0003072	M-H	C7H12O6	-1.29515	0.633217	95.0029		-1.25227	432 DB
Ribose 5-phosphate	229.012	12.4244	14.84	WT	Mut	28542.8	43270.4	29935.7	30306.9	26628.3	31578.8	14877.7	15486.8	10847.4	14059.7	13106.9	16978.2	HMDB0001548	M-H	C5H11O8P	-1.18929	3.2467	98.6096	72.5	-0.765617	432 DB
Ribulose	149.045	5.4067	39.37	WT	Mut	937.98	982.055	537.882	906.415	901.367	708.626	659.193	610.51	113.012	519.475	403.326	706.859	HMDB0000621	M-H	C5H10O5	-1.5354	2.4795	93.5675		1.8967	432 DB
Ribulose 5-phosphate	229.012	9.19995	7.94	WT	Mut	7993.46	7847.63	8351.27	7875.33	7677.77	7440.64	5876.67	5382.25	6018.39	5080.29	6684.17	6330.74	HMDB0000618	M-H	C5H11O8P	-0.78995	1.95547	96.9748	21.1	-0.473817	432 DB
Sarcosine	88.0403	9.99473	4.84	Mut	WT	667.459	736.083	694.208	741.543	672.769	752.118	934.005	1055.27	1038.81	1047.74	928.739	913.096	HMDB0000271	M-H	C3H7NO2	-1.60191	0.901417	96.1986			HMDB
Sedoheptulose 1,7-bisphosphate	368.999	20.5754	29.56	WT	Mut	2092.66	2573.28	1656.35	1732.56	1172.39	1654.19	1119.04	582.809	826.254	773.248	1314.72	1221.38	HMDB0060274	M-H	C7H16O13P2	-1.83547	0.643967	94.1191		1.49542	432 DB
Sedoheptulose 1-phosphate	289.033	10.2759	16.27	WT	Mut	14258.5	20384.8	13988.7	13676.9	13313.4	14904.7	10321	9881.97	6289.64	8985.93	8934.45	10027.2	HMDB0060509	M-H	C7H15O10P	-0.869491	1.50762	96.7896	38.3	-0.464117	432 DB
Sedoheptulose 7-phosphate	289.033	12.3285	35.33	WT	Mut	2864.61	7429.05	3897.3	3416.16	3254.76	4353.98	2297.16	4296.38	1638.64	3502.15	1696.77	1685.76	HMDB0001068	M-H	C7H15O10P	-1.09181	1.48			-0.881517	432 DB
Sorbitol	181.072	2.76543	8.69	WT	Mut	32559.9	29642.1	29389.4	29956.5	30519.6	27171.1	27735.9	28713.2	35122.4	32783.1	28855.4	29123.4	HMDB0000247	M-H	C6H14O6	-0.76284	2.25143	97.2286	73.1	-0.00456667	432 DB
Succinic acid	117.019	10.5629	12.86	WT	Mut	144225	168023	124659	139072	146536	144446	42800.8	53930.4	41958.6	54756	41480.3	46525.9	HMDB0000254	M-H	C4H6O4	-3.23174	6.53002	99.1206	91.1	-0.547133	432 DB
Succinyl-Homoserine	218.067	10.2759	19.57	WT	Mut	28947.1	28051.9	23148.1	25934.7	28275.7	27943.7	12932.6	11610.3	7938.67	14824.3	12806.3	13927.4	N/A	M-H	C8H13NO6	0.165794	2.1187	96.9775		0.865883	432 DB
Taurine	124.007	4.19787	20.75	WT	Mut	977883	1.09087e+06	704419	882955	1.18305e+06	952112	709305	806547	471596	828693	630200	868992	HMDB0000251	M-H	C2H7NO3S	-1.32222	2.94035	93.1192	91.4	-0.942133	432 DB
TDP	401.015	25.5072	23.27	Mut	WT	3418.43	4591.25	3936.41	2966.2	3450.35	3155.58	4535.89	2971.51	2328.28	3467.94	4276.66	3952.7	HMDB0001274	M-H	C10H16N2O11P2	-0.961716	0.442967	86.6665	89.4	3.78717	432 DB
Threitol	121.05	2.76543	19	WT	Mut	1962.91	1623.83	2082.05	1882.8	2358.46	2016.79	2236.75	1685.22	1205.69	1707.33	1732.3	1791.5	HMDB0004136	M-H	C4H10O4	-2.01046	0.461167	97.4389		-0.0145667	432 DB
Thymidine	241.083	8.62387	31.56	Mut	WT	185.099	160.187	237.502	261.298	163.179	217.451	299.446	296.188	585.688	299.858	340.567	325.995	HMDB0000273	M-H	C10H14N2O5	-0.752172	0.585333	87.938			HMDB
Thymidine 5'-phosphate (TMP)	321.049	16.2682	27.32	WT	Mut	555.952	790.684	389.011	327.369	685.071	227.811	339.684	399.787	197.221	485.436	346.891	441.716	HMDB0001227	M-H	C10H15N2O8P	-1.43642	0.580067	59.655		-0.5018	432 DB
Thymidine triphosphate	480.982	25.5072	19	Mut	WT	1666.29	2325.1	2233.45	1670.39	1913.67	1890.19	2430.92	1870.04	1391.88	2051.03	2424.06	2154.06	HMDB0001342	M-H	C10H17N2O14P3	0.569416	0.553183	86.0425	6.38	0.0871667	432 DB
Thymine	125.036	14.0231	56.32	WT	Mut	40.3498	28.0293	56.7609	46.2931	45.281	53.9606	18.3707	0	76.6595	16.5863	20.8618	52.0236	HMDB0000262	M-H	C5H6N2O2	-0.824166	1.37147	93.579		3.45307	432 DB
UDP-glucoronate	579.028	23.8974	27.51	WT	Mut	3283.9	3506.4	2293.1	2577.77	2401.5	3867.95	1823.43	2802.41	1230.66	2284.07	2397.1	2825.47	HMDB0000935	M-H	C15H22N2O18P2	1.14572	0.529883	92.0654		-0.4126	432 DB
UDP-glucose	565.048	17.8722	17.08	Mut	WT	19243.5	22642.2	16022	16433.4	20740.9	19109	18907.4	18297.2	12137	20853.5	18947	20056.9	HMDB0000286	M-H	C15H24N2O17P2	0.915028	2.27015	92.9825		-0.527767	432 DB
UDP-N-acetylglucosamine	606.075	16.3827	16.01	Mut	WT	206057	242303	209877	182272	248084	204620	232474	199386	141952	207929	200113	226904	HMDB0000290	M-H	C17H27N3O17P2	1.18755	1.96808	91.4388	68.2	-1.38732	432 DB
Uracil	111.019	8.12125	23.08	WT	Mut	319.233	657.07	291.447	382.428	410.741	314.97	344.662	414.988	525.933	291.405	369.101	303.442	HMDB0000300	M-H	C4H4N2O2	-4.83499	2.11355	85.1952		-0.79875	432 DB
Ureidoisobutyrate	145.062	8.53	27.3675	WT	Mut	1.0499e+06	1.75876e+06	1.13874e+06	2.09931e+06	1.15839e+06	1.26907e+06	1.10716e+06	866496	745738	574187	593635	498212	HMDB0002031	M-H	C5H10N2O3	-0.689361					Manually Integrated
Ureidopropionic acid	131.046	8.52422	22.26	WT	Mut	252.566	116.337	93.7515	77.279	77.508	35.2423	67.7914	79.5657	106.772	68.8565	66.1451	61.0009	HMDB0000026	M-H	C4H8N2O3	-1.06481	0.7773	96.8378		4.06422	432 DB
Ureidosuccinate	175.036	10.11	30.9975	WT	Mut	5.1425e+07	7.07404e+07	4.35061e+07	4.4592e+07	5.49555e+07	5.15777e+07	3.48344e+07	3.72694e+07	1.50708e+07	3.81267e+07	2.64131e+07	4.26828e+07	HMDB0000828	M-H	C5H8N2O5	-1.31401				-0.75	Manually Integrated
Uric acid	167.021	18.5628	30.88	WT	Mut	3951.76	6886.16	2833.34	3598.8	6350.79	3110.42	2502.43	5425.13	3462.67	4970.93	2897.62	3384.57	HMDB0000289	M-H	C5H4N4O3	-1.46365	1.89253	92.9448	73	-0.8872	432 DB
Uridine	243.062	9.19995	9.64	Mut	WT	9771.83	9162.11	10889.5	10388.9	10588.1	9736.23	11603	11729.3	14813.2	11893.8	12690.1	12186.3	HMDB0000296	M-H	C9H12N2O6	-1.02684	2.6381	91.5812	37.1	0.15995	432 DB
Uridine 5'-diphosphate	402.994	26.4964	8	Mut	WT	656470	767682	662917	592200	552401	619953	773233	679168	693379	645667	780219	769465	HMDB0000295	M-H	C9H14N2O12P2	-1.04776	12.5549	96.6398	75.3	2.64645	432 DB
Uridine 5'-monophosphate	323.028	17.7719	17.96	WT	Mut	445642	524440	406990	393002	466149	434599	458281	388243	260678	447230	407374	411439	HMDB0000288	M-H	C9H13N2O9P	-1.3414	6.21315	97.5168	82.8	-0.82815	432 DB
Uridine triphosphate	482.961	26.4964	14.36	Mut	WT	150477	170900	147432	117542	122770	131375	168283	136389	119709	135286	158563	173713	HMDB0000285	M-H	C9H15N2O15P3	0.481622	2.23025	96.5519	70.8	-0.82355	432 DB
Vanillin	151.04	5.88908	144.19	WT	Mut	15.7597	0	16.4425	20.0509	0	15.5881	0	25.8512	66.1827	0	0	15.8328	HMDB0012308	M-H	C8H8O3	-1.01936	0.58675	98.3595			HMDB
Xylitol	151.061	2.78	13.5435	WT	Mut	7.48297e+06	7.12346e+06	7.20556e+06	6.68271e+06	6.73163e+06	6.51266e+06	5.20409e+06	4.51826e+06	3.44235e+06	4.91375e+06	4.27082e+06	4.4815e+06	HMDB0002917	M-H	C5H12O5	-0.661983				-0.01	Manually Integrated
Xylulose	149.045	3.58407	9.66	WT	Mut	814.723	939.882	631.146	663.108	816.299	859.662	673.256	653.952	518.266	596.5	676.734	643.243	HMDB0001644	M-H	C5H10O5	-1.69366	0.740483	93.5675		-0.0559333	432 DB
Xylulose 5-phosphate	229.011	14.89	30.2289	WT	Mut	7.16008e+06	7.76134e+06	6.59161e+06	6.30553e+06	7.44101e+06	6.99403e+06	4.07467e+06	3.09154e+06	1.46243e+06	3.02092e+06	3.11583e+06	4.01987e+06	HMDB0000868	M-H	C5H11O8P	-2.48895				1.73	Manually Integrated
