# Supplementary material for: Anion-exchange chromatography mass spectrometry provides extensive coverage of primary metabolic pathways revealing altered metabolism in IDH1 mutant cells
Source: Commun Biol. 2020 May 20;3:247. doi: 10.1038/s42003-020-0957-6 (PMC7239943; doi:10.1038/s42003-020-0957-6)
Supplement: Supplementary file 2 — Supplementary Data Files 1-5 [file 42003_2020_957_MOESM2_ESM.zip › Suppl_Data 3_VolcanoSignif.xlsx]

## Sheet: volcano Batch 1
Metabolite/compound feature	FC	log2(FC)	p.ajusted
2-Hydroxyglutarate	173.3	7.4372	1.8584e-07
Beta-Citryl-L-glutamic acid	0.24237	-2.0447	1.8584e-07
N-Acetylaspartylglutamic acid	0.31343	-1.6738	9.4141e-07
Succinic acid	0.32464	-1.6231	9.4141e-07
Ethylmalonic acid	0.31941	-1.6465	4.4081e-06
5-Hydroxymethyl-2'-deoxyuridine	0.39878	-1.3263	1.1687e-05
Succinyl-Homoserine	0.45618	-1.1323	1.1687e-05
3-Hydroxymethylglutarate	0.38726	-1.3686	1.8275e-05
Xylulose 5-phosphate	0.44458	-1.1695	7.6433e-05
Oxoadipic acid	0.10839	-3.2057	0.00014259
Glycineamideribotide	0.41226	-1.2784	0.00014259
Ribose 5-phosphate	0.44863	-1.1564	0.00047618
Hypotaurine	0.31343	-1.6738	0.00082264
2-Oxoglutaric acid	0.3223	-1.6335	0.0022515
1-Pyrroline hydroxycarboxylic acid	0.48981	-1.0297	0.00272
2-C-Methylerythritol 4-phosphate	0.44327	-1.1737	0.003118
Arabinonic acid	0.41285	-1.2763	0.0035185
2,3-Diphosphoglyceric acid	0.13034	-2.9396	0.0040618
3-Methyl-2-oxovaleric acid	0.43891	-1.188	0.0048715
9.99_336.0856m/z	0.25397	-1.9773	0.0075669
9.76_303.0482m/z	2.873	1.5226	0.00042453
9.76_202.0720m/z	0.42707	-1.2274	0.0031071
9.76_167.8365m/z	0.098327	-3.3463	0.024917
9.68_272.5417m/z	0.47904	-1.0618	0.0011117
9.68_271.6337m/z	0.14097	-2.8265	0.001649
9.49_177.0480m/z	3.4263	1.7767	0.0066214
9.49_174.3540m/z	2.2359	1.1608	0.0010975
9.38_230.9858m/z	0.39006	-1.3582	0.035357
9.38_193.0503m/z	0.3752	-1.4143	0.026292
9.28_190.0601m/z	0.39397	-1.3439	0.00032945
9.28_140.0118m/z	2.0424	1.0303	5.2231e-05
9.10_532.0857m/z	7.9187	2.9853	0.00032005
9.10_458.0493m/z	4.0129	2.0046	8.7041e-05
9.10_360.0712m/z	2.9125	1.5422	3.5088e-06
9.10_128.0101m/z	0.37805	-1.4033	0.035708
9.00_184.2584m/z	0.31333	-1.6743	0.0017918
8.81_104.0431m/z	7.9101	2.9837	0.017889
8.62_88.9391m/z	0.37287	-1.4232	0.0052133
8.62_336.0855m/z	0.19395	-2.3662	0.0058868
8.62_269.0965m/z	0.44946	-1.1537	0.045172
8.62_171.8313m/z	0.36122	-1.4691	0.039608
8.62_169.8339m/z	0.45965	-1.1214	0.046176
8.21_116.0430m/z	0.31842	-1.651	0.00023103
5.67_196.0282m/z	0.44482	-1.1687	0.042982
5.30_336.0602m/z	1917300	20.871	0.010892
4.37_89.2232m/z	0.20483	-2.2875	0.024917
4.20_124.1460m/z	0.46787	-1.0958	0.0091044
4.20_123.8671m/z	0.2813	-1.8298	0.0011323
4.12_89.1087m/z	0.35654	-1.4879	0.00011551
4.12_88.9406m/z	0.41589	-1.2657	0.021943
4.12_88.9390m/z	0.39045	-1.3568	0.020731
4.04_347.1454m/z	0.39891	-1.3259	0.00065136
36.98_155.8148m/z	0.097183	-3.3631	0.0013464
33.87_305.1101m/z	2.4556	1.2961	0.029677
33.75_336.1687m/z	4.3301	2.1144	0.0098366
33.75_202.0451m/z	4.6834	2.2276	0.010015
33.65_332.0587m/z	2.4562	1.2964	0.0070151
33.65_314.1720m/z	3.0853	1.6254	0.015153
33.65_154.0454m/z	2.1868	1.1288	0.015989
33.44_150.0394m/z	2.2683	1.1816	0.014397
33.33_118.0472m/z	9.7519	3.2857	0.038219
3.94_218.4274m/z	0.27281	-1.874	0.0043385
3.85_166.0436m/z	0.17046	-2.5525	0.045397
3.85_159.0410m/z	0.49263	-1.0214	0.0011732
3.85_137.0338m/z	0.34703	-1.5269	0.014635
3.75_311.1010m/z	0.21223	-2.2363	0.0012648
3.75_128.0313m/z	0.093246	-3.4228	0.019862
28.51_184.9862m/z	0.49181	-1.0238	0.042982
27.76_166.9749m/z	0.31639	-1.6602	0.023269
26.39_166.9749m/z	0.29288	-1.7716	0.010015
25.73_240.0511m/z	0.22285	-2.1658	0.0002192
24.97_184.9855m/z	0.49045	-1.0278	0.0075303
24.75_240.0511m/z	0.24296	-2.0412	3.0667e-06
24.75_166.9749m/z	0.27807	-1.8465	0.0055225
23.58_286.5214m/z	0.34228	-1.5467	0.0018172
23.26_226.0294m/z	0.47308	-1.0798	0.012991
23.06_166.9749m/z	0.24691	-2.018	0.002885
22.95_200.9934m/z	2.4096	1.2688	0.04387
22.19_166.9749m/z	0.34862	-1.5203	0.013997
21.21_522.0563m/z	0.2165	-2.2076	9.4889e-05
21.21_520.0769m/z	0.18699	-2.419	5.6312e-05
21.21_506.0555m/z	0.077973	-3.6809	0.00054817
21.21_418.0289m/z	0.28729	-1.7994	8.6474e-05
21.21_302.0514m/z	0.2239	-2.1591	9.5074e-08
21.21_240.0511m/z	0.22752	-2.136	1.9317e-08
21.21_216.0509m/z	0.3954	-1.3386	1.2555e-06
21.21_172.0614m/z	0.28199	-1.8263	2.6148e-07
21.21_160.0290m/z	0.23989	-2.0595	2.3286e-07
21.21_159.5273m/z	0.25086	-1.9951	1.3581e-07
21.21_150.5220m/z	0.12039	-3.0542	7.7953e-07
21.21_138.0342m/z	1.9353e-05	-15.657	0.00083072
21.21_137.5324m/z	0.12358	-3.0165	9.4302e-08
21.21_129.5168m/z	0.07438	-3.7489	8.691e-07
21.21_129.0288m/z	0.038989	-4.6808	4.8109e-06
21.21_128.5273m/z	0.23061	-2.1165	2.764e-07
20.58_399.0094m/z	0.12909	-2.9536	0.00040325
20.58_184.4975m/z	0.31299	-1.6758	0.031959
20.36_226.9964m/z	35.229	5.1387	3.1048e-06
2.93_90.9518m/z	0.46092	-1.1174	0.041876
2.93_168.0300m/z	0.35517	-1.4934	0.040108
2.84_173.9863m/z	0.17382	-2.5243	0.002066
2.84_155.8148m/z	0.24226	-2.0453	0.007606
2.77_183.3363m/z	0.16625	-2.5886	0.015127
2.69_370.0295m/z	15.194	3.9254	0.0027568
2.69_302.1007m/z	2.727	1.4473	0.0021918
2.69_258.0747m/z	0.39505	-1.3399	0.00095751
2.69_242.0798m/z	2.4022	1.2644	0.027151
2.69_222.0981m/z	0.3632	-1.4612	0.010877
16.75_103.0590m/z	0.078898	-3.6639	0.015906
16.38_304.0604m/z	0.46132	-1.1161	0.038883
16.27_96.9960m/z	0.31621	-1.661	0.025457
15.19_282.9621m/z	0.49068	-1.0271	0.0021664
15.19_105.0188m/z	0.48216	-1.0524	0.014024
14.85_97.0655m/z	0.4961	-1.0113	0.0020232
14.85_79.0297m/z	0.47912	-1.0615	0.0032156
14.85_78.8878m/z	0.22452	-2.1551	0.0027568
14.85_245.0066m/z	20.541	4.3604	6.2893e-07
14.85_195.2206m/z	0.49457	-1.0157	0.0024412
14.85_194.6703m/z	0.22829	-2.131	0.0031698
14.85_176.6971m/z	0.13361	-2.9039	0.0090695
14.33_286.0679m/z	0.02735	-5.1923	8.0329e-06
14.33_160.0071m/z	0.37006	-1.4342	0.014461
13.72_331.5406m/z	0.3401	-1.5559	0.042039
13.72_243.0444m/z	0.13611	-2.8771	8.405e-06
13.72_169.0438m/z	0.39764	-1.3305	0.0013464
13.61_401.0502m/z	0.31812	-1.6523	0.00019359
13.61_285.0726m/z	0.13226	-2.9186	8.4952e-07
13.61_189.0766m/z	0.19812	-2.3356	0.015272
13.61_151.5395m/z	0.077808	-3.6839	3.5088e-06
13.61_151.0377m/z	0.42096	-1.2483	5.7463e-05
13.50_171.0662m/z	0.45126	-1.148	0.015506
13.29_337.0441m/z	2.992	1.5811	9.9845e-06
12.96_115.1271m/z	0.24855	-2.0084	0.0047564
12.96_114.8783m/z	0.064202	-3.9612	0.002066
12.76_417.0101m/z	0.39082	-1.3554	0.0020096
12.76_319.0430m/z	0.43393	-1.2045	1.5041e-07
12.54_120.9963m/z	0.18992	-2.3966	0.007834
12.42_429.0256m/z	7.1608e-07	-20.413	4.526e-05
12.42_326.9788m/z	0.40144	-1.3167	0.00090107
12.22_192.0334m/z	0.44826	-1.1576	5.1781e-05
12.02_244.9972m/z	13643000	23.702	0.0032156
11.82_247.0392m/z	0.31765	-1.6545	0.0052133
11.82_243.0176m/z	2.8689	1.5205	6.2101e-05
11.82_183.0409m/z	0.12602	-2.9883	0.00050397
11.59_407.0594m/z	107.59	6.7494	0.01528
11.30_176.0198m/z	0.19794	-2.3369	7.5651e-05
11.00_179.0540m/z	0.072146	-3.7929	0.0046544
11.00_135.0297m/z	0.048589	-4.3632	8.2697e-07
10.88_218.0352m/z	0.1542	-2.6971	3.4058e-06
10.76_418.1103m/z	15252000	23.863	0.0050355
10.76_209.0946m/z	0.32577	-1.6181	0.013707
10.76_153.0321m/z	1.9234e-06	-18.988	9.3995e-06
10.65_536.0690m/z	2.7414e-07	-21.799	3.2953e-06
10.65_407.0588m/z	0.43869	-1.1887	0.036539
10.65_133.1681m/z	0.24303	-2.0408	2.9867e-05
10.65_132.8587m/z	0.089573	-3.4808	0.0001896
10.65_132.8069m/z	0.11478	-3.1231	1.852e-05
10.56_73.0294m/z	0.4008	-1.3191	5.3539e-07
10.56_196.0282m/z	1.7179e-06	-19.151	0.00019359
10.49_319.0430m/z	0.36147	-1.468	3.897e-07
10.49_100.0118m/z	1.3738e-05	-16.151	0.0021664
10.37_85.0294m/z	15.29	3.9345	3.423e-08
10.37_595.1411m/z	0.088348	-3.5007	0.0026159
10.37_488.0712m/z	6.3575e-07	-20.585	8.4977e-07
10.37_470.0819m/z	166.65	7.3806	3.7718e-05
10.37_295.0665m/z	42125000	25.328	5.6561e-06
10.37_147.2732m/z	16320000	23.96	1.5041e-07
10.37_147.2097m/z	326.43	8.3506	0.00043468
10.37_146.8522m/z	3056200	21.543	0.00054817
10.37_146.8487m/z	287.77	8.1688	1.5041e-07
10.37_129.0193m/z	84.493	6.4008	1.9317e-08
10.37_103.0397m/z	56.632	5.8235	1.9317e-08
10.37_101.0240m/z	9.0213	3.1733	1.9317e-08
10.28_87.0449m/z	0.093379	-3.4208	2.9152e-07
10.28_420.0603m/z	8.4779e-07	-20.17	5.3003e-06
10.28_201.0514m/z	0.3898	-1.3592	0.00063176
10.28_174.0769m/z	0.28813	-1.7952	1.3581e-07
10.28_163.0248m/z	2.7146	1.4407	0.00027105
10.16_219.0442m/z	0.10453	-3.258	0.00033265
10.16_131.0598m/z	0.15623	-2.6782	0.00020989
10.08_377.0291m/z	0.46215	-1.1136	0.00085067
10.08_375.0498m/z	0.48269	-1.0508	0.0032156
10.08_232.0824m/z	0.059365	-4.0743	1.3972e-06
10.08_189.0402m/z	0.28918	-1.79	0.00087799
10.08_164.8043m/z	0.033616	-4.8947	0.021207
0.04_89.0198m/z	2.3205	1.2144	0.043255
