# Supplementary material for: Anion-exchange chromatography mass spectrometry provides extensive coverage of primary metabolic pathways revealing altered metabolism in IDH1 mutant cells
Source: Commun Biol. 2020 May 20;3:247. doi: 10.1038/s42003-020-0957-6 (PMC7239943; doi:10.1038/s42003-020-0957-6)
Supplement: Supplementary file 2 — Supplementary Data Files 1-5 [file 42003_2020_957_MOESM2_ESM.zip › Suppl_Data 4_Batch2_LN18IDH1_WTvsMT.xlsx]

## Sheet: Batch1_HG_ALLdata_FINALwith2HG-
Sample	MUT_HG_1	MUT_HG_2	MUT_HG_3	MUT_HG_4	MUT_HG_5	MUT_HG_6	MUT_HG_7	MUT_HG_8	MUT_HG_9	WT_HG_1	WT_HG_2	WT_HG_3	WT_HG_4	WT_HG_5	WT_HG_6	WT_HG_7	WT_HG_8	WT_HG_9
Label	Mutant	Mutant	Mutant	Mutant	Mutant	Mutant	Mutant	Mutant	Mutant	Wild-type	Wild-type	Wild-type	Wild-type	Wild-type	Wild-type	Wild-type	Wild-type	Wild-type
0.04_100.4889m/z	2.54259	4.93296	2.73843	4.44943	8.87173	2.70801	8.3569	6.78755	4.72503	0	1.94241	7.25866	1.98767	2.41068	5.11451	4.45355	5.84188	7.45898
0.04_102.0638m/z	6.06912	6.05388	7.07774	5.28276	12.043	4.51408	6.09845	12.635	15.3477	7.2812	7.86422	15.8697	7.06869	8.90375	12.2491	10.8269	12.8531	16.7641
0.04_108.0214m/z	93.8076	100.551	123.577	95.0587	100.563	91.801	99.9946	100.947	75.5921	91.8104	92.6595	101.565	93.1598	81.1075	106.237	96.5416	101.264	109.05
0.04_108.4883m/z	8.03089	5.02714	5.08047	15.4122	10.6834	3.95855	11.1573	8.50864	7.22966	5.33375	20.2642	16.3357	6.70557	12.8613	18.9698	9.45112	12.713	15.5638
0.04_113.9953m/z	9.4849	1.46558	10.2553	12.6875	9.95441	7.13458	8.38871	8.40309	7.87132	3.18386	10.416	13.1773	6.53506	12.7791	10.8191	11.6216	11.0964	11.9652
0.04_142.0140m/z	1.52873	0	4.79313	13.3645	6.33579	1.50515	9.01221	7.19682	4.15924	1.54057	1.48403	6.15663	3.42129	1.49063	7.31418	7.6643	3.17111	3.53369
0.04_158.9752m/z	282.312	290.817	344.915	290.192	316.94	304.83	309.167	305.028	224.097	299.77	293.371	312.322	299.858	270.331	306.45	314.239	303.669	315.149
0.04_159.5270m/z	7.59953	0	0	0	0	0	0	0	0	6.43224	17.1221	9.65825	34.9013	29.2877	23.9037	15.3445	21.8854	29.213
0.04_247.0752m/z	219.478	0	0	0	0	0	0	0	0	197.258	0	0	0	0	0	0	0	0
0.04_514.3245m/z	30.5967	47.5808	60.9392	48.049	0	36.4298	0	0	0	16.5521	0	23.7827	15.3887	0	12.3602	16.8848	17.817	61.2204
0.04_672.7740m/z	34.3327	0	0	0	21.8944	0	0	46.5092	0	0	0	0	0	60.8341	13.7239	0	0.489202	0
0.04_88.0482m/z	3.05114	1.5631	1.76707	1.29964	1.01209	0.862613	1.67291	2.6119	1.67971	0.810655	0.878289	2.64259	1.84915	2.42488	0.949591	0.854489	2.62062	1.72325
0.04_98.0244m/z	138.583	136.345	156.057	135.183	133.015	130.518	129.622	134.919	97.5218	148.608	143.673	150.392	145.845	128.848	148.28	142.17	140.152	146.11
0.09_138.9778m/z	32.27	27.4328	39.5487	27.4933	35.1948	33.2617	30.7486	26.7827	28.166	31.0026	34.7039	31.0651	31.8713	25.375	32.2305	29.8868	32.3005	33.9265
0.09_151.0256m/z	156.245	58.3841	136.794	151.462	135.097	103.885	82.0255	117.207	86.5587	153.886	87.2367	166.281	153.38	110.585	111.198	76.5385	90.4283	167.333
0.09_151.5263m/z	36.2192	2.28225	0	13.7503	3.20628	3.18733	0	7.19673	1.50933	66.8091	19.5087	20.0626	29.015	8.52114	16.1358	4.15893	1.81924	19.3797
0.09_159.0293m/z	345.543	343.78	352.6	344.788	333.93	333.202	336.255	331.228	323.947	340.383	351.262	344.575	339.015	325.556	337.343	347.254	334.088	317.549
0.09_203.0429m/z	0	0	0	3.11729	0	2.36033	0	2.20716	2.92449	0	4.13719	11.1916	0	0	2.62279	0	0	5.0318
0.09_353.0287m/z	13.8647	0	8.16007	31.7875	0	0	8.34735	18.344	36.629	0	17.4702	5.69002	8.0794	12.8639	10.2232	8.0748	20.4357	4.37979
0.09_394.5345m/z	0	6.60198	9.68553	0	6.15755	0	0	7.6851	0	0	0	0	14.7885	24.7698	17.4134	22.6642	29.1252	16.186
0.09_402.5362m/z	0	10.336	0	0	9.14164	0	0	6.53675	0	0	0	5.97728	7.77101	10.4733	16.2835	25.427	0	0
0.09_402.9966m/z	217.064	139.719	210.851	248.482	208.523	210.091	169.548	176.979	147.074	213.017	146.272	181.621	249.158	175.963	147.501	177.849	139.485	219.16
0.09_442.0193m/z	234.905	85.8302	60.4947	304.669	171.611	79.5608	125.837	140.747	215.217	270.048	95.3633	172.294	314.492	114.442	33.8557	109.189	85.76	270.694
0.09_482.9627m/z	17.1169	12.3589	28.5545	98.2969	26.4555	0	49.7152	35.3883	16.2033	52.6944	13.2959	28.3482	118.985	0	0	33.8004	21.1898	48.0056
0.09_505.9881m/z	359.657	41.2718	132.774	237.132	258.997	239.02	189.568	160.364	147.008	172.963	168.048	190.008	237.561	163.455	146.313	117.14	193.702	386.4
0.09_98.0006m/z	774.292	816.683	896.15	842.936	801.041	857.299	843.466	854.927	814.183	795.995	809.577	826.205	813.896	818.425	853.667	839.74	822.919	809.793
0.14_188.3242m/z	0	0	0	3.46021	6.00539	1.36427	0	3.53203	0	1.53221	0	2.38125	0	0	0	0	3.39284	5.9648
0.14_219.5620m/z	26.0698	3.24061	32.0538	3.01583	32.2746	28.5697	17.3142	6.21441	7.00758	12.8082	3.18832	39.1258	13.7815	51.3145	27.0211	16.3636	18.3135	14.8001
0.14_374.5341m/z	0	0	0	14.9998	23.7001	0	0	14.8558	7.35538	0	0	8.01081	16.2701	0	19.2535	12.2929	10.7101	0
0.14_404.7018m/z	0	0	0	0	0	9.69599	0	0	0	0	8.23811	7.08684	0	0	0	14.0595	0	0.106694
0.14_677.3420m/z	0.315312	0	0	0	0	0	52.8868	0	28.8008	0	0	0	0	0	40.7909	0	0	6.13452
0.14_682.3498m/z	43.4976	0	65.4419	0	0	0	0	17.6007	0	0	0	0	0	0	0	0	0	37.9939
0.26_177.4950m/z	31.3612	6.3091	27.4251	58.8929	48.7243	41.6604	46.4282	58.5076	44.3222	24.3748	38.294	53.9764	48.7658	33.6473	49.0874	53.9508	50.6997	55.2458
0.26_192.6654m/z	7.74384	12.1456	11.696	21.565	17.487	10.1382	26.0535	19.9931	24.8986	14.993	13.9142	32.8117	16.8819	31.4985	27.6139	21.9761	25.8621	34.7754
0.26_197.5107m/z	37.7529	29.892	35.5835	44.7222	64.2682	48.6487	58.6512	49.4749	60.2225	60.2796	57.8406	66.8805	47.8728	49.5438	45.836	71.3101	54.8594	57.6937
0.26_203.6661m/z	278.109	269.491	319.039	253.997	280.469	280.103	277.305	280.809	270.6	291.148	293.211	299.443	278.378	278.436	316.458	275.635	284.092	298.787
0.26_270.6723m/z	7.7381	10.6874	0	0	21.6745	4.4131	0	13.6264	9.16185	10.5853	7.79977	18.2564	15.6542	11.3154	18.507	15.7544	16.28	12.267
0.26_290.0090m/z	57.7115	12.7726	44.7914	32.3223	54.846	39.7428	22.8691	46.6321	47.1892	46.5117	33.1247	51.2745	27.3411	34.9415	56.7216	42.7091	26.7691	33.9124
0.26_290.9985m/z	50.6141	49.2466	57.6654	49.8571	66.5369	59.9534	53.0111	51.2787	52.6605	47.7128	61.7426	72.5439	40.5523	25.4092	65.3973	60.1849	61.5036	43.1385
0.26_298.0063m/z	414.431	465.885	504.524	480.464	485.307	446.791	480.538	465.067	454.654	407.675	474.131	469.284	466.639	451.512	493.232	435.595	470.523	466.46
0.26_299.4978m/z	62.9061	50.0008	60.5991	70.065	57.5284	60.5668	63.5405	86.5115	89.1005	69.356	96.5817	93.9191	81.405	75.3719	103.897	111.044	82.4903	97.9146
0.26_306.5064m/z	5.09661	5.31941	0	13.6846	11.1547	11.2716	10.062	40.837	0	0	19.7435	17.7079	19.7102	37.6494	10.9905	11.8316	26.239	15.5003
0.26_381.2630m/z	0	0	0	0	15.9997	0	0	0	0	0	0	7.06962	8.75919	0	0	0	0	8.06422
0.26_397.0072m/z	512.347	556.988	564.379	531.272	570.398	522.456	515.988	523.518	491.685	527.385	528.405	552.184	535.769	556.849	553.72	546.2	521.356	524.373
0.26_399.3693m/z	0	18.3123	0	7.52891	0	0	0	0	0	9.62531	0	0	0	0	0	13.9969	22.4386	0
0.26_411.9888m/z	9.33115	15.5784	18.4187	0	0	0	26.9574	0	0	7.66884	14.9262	0	7.64658	7.43403	0	0	0	11.417
0.26_418.3701m/z	7.66474	0	17.4125	14.7766	7.04374	8.91355	0.109558	0	0	0	6.90572	0	7.19786	0	12.4397	40.3177	7.27813	32.5487
0.26_428.7047m/z	39.6428	15.3072	0	14.497	0	41.1228	0	38.1205	0	15.785	0.157075	3.74555	8.90162	0	24.5466	9.09575	0	0
0.26_429.0388m/z	108.714	86.4471	78.3926	59.7346	49.5366	2.59791	99.8965	95.5788	58.1309	57.1125	30.7103	106.683	74.5862	91.6732	118.034	94.9167	128.601	88.28
0.26_467.5420m/z	0	0	0	23.3963	2.02999	14.6036	25.8319	19.6029	0	0	0	9.32795	0	0	0	8.76494	0.238899	0
0.26_475.0414m/z	10.0046	0	0	7.04609	3.89814	30.4494	26.3592	51.5347	0	31.0562	0	0.85027	0	14.4945	11.7849	9.63442	8.54939	15.9765
0.26_487.6400m/z	11.6669	0	20.5154	14.0378	0	0	1.9148	0	0	0	0	0	0	0	0	0	0	0
0.26_506.0893m/z	0	14.575	0	0	0	0	44.5319	0	19.9085	0	0	18.8483	0	13.5482	0	41.6092	0	0
0.26_530.0731m/z	0	0	0	13.1206	0	0	9.49415	0	0	12.2975	0	13.07	0	16.2405	15.1727	0	0	5.05172
0.26_613.1431m/z	0	0	25.0608	0	63.2781	0	100.831	116.825	21.9779	29.2949	45.7521	90.0042	29.1469	54.2454	0	26.344	0	46.8211
0.26_676.2907m/z	0	0	34.2067	0	45.1131	89.0063	0	0	0	0	0	0	39.3836	0	0	0	0	0
0.41_283.0010m/z	274.058	255.703	292.183	307.961	307.786	311.842	303.209	303.972	275.904	280.019	286.989	286.09	287.626	272.535	310.641	289.774	278.037	306.172
0.41_305.5705m/z	96.1052	36.7965	33.7584	45.8013	36.5153	18.2207	17.083	32.6438	27.9563	170.847	104.718	131.198	96.6975	64.3571	67.3645	68.5285	60.6872	56.2379
0.41_382.5328m/z	7.84926	33.9653	0	0	25.2864	15.2203	6.95285	14.7446	0	0	17.7914	0	22.9281	18.0529	6.06053	0	0	0
0.41_409.2613m/z	7.78985	0	8.5176	6.63142	7.00101	0	8.61016	19.5596	0	0	0	0	0	20.7785	0	0	12.1469	14.7309
0.41_459.5425m/z	0	9.93612	19.5327	10.7494	25.1006	0	0	0	0	0	0	16.9225	0.0125819	0	0	22.7445	3.60375	26.5275
0.41_489.0488m/z	0	0	50.005	10.4248	0	0	0	0	0	12.0741	0	0	16.2817	0	9.91883	0	9.02989	11.3248
0.41_61.0580m/z	3.70743	2.85681	2.74761	4.32656	2.8285	3.08172	3.29299	3.6667	1.8788	3.2985	3.52482	4.13731	2.67808	2.44396	3.88158	3.51574	3.59237	3.20866
0.55_374.0336m/z	5.72582	9.05159	0	18.7413	7.7448	6.84281	12.1645	0	0	28.1971	0	12.9447	6.1021	0	7.64351	6.18901	0	6.66693
0.55_382.9917m/z	363.976	368.331	426.68	371.525	387.785	374.363	363.332	394.61	344.171	374.119	399.651	408.247	375.803	339.731	401.574	372.433	362.108	377.416
0.55_407.5366m/z	25.7344	9.43066	0	8.15522	7.61344	24.5847	17.4772	0	7.68564	6.65033	20.8291	19.5702	17.0757	18.7631	0	25.7616	0	12.5548
0.55_415.5391m/z	8.8757	9.51668	18.29	0	29.2202	0	7.93499	8.69828	0	7.439	0	7.25396	25.3448	0	35.3151	8.72421	38.1951	7.44873
0.55_497.1344m/z	0.346881	0	0	55.1401	0	0	0	0	0	19.6447	0	11.0088	9.75529	0	0	13.128	25.2705	0
0.55_506.3187m/z	0	0	0	0	0	0	0	0	0	0	0	0	0.0558405	0	0	0	0	22.1204
0.55_527.5676m/z	0	0	0	0	0	36.198	0	0	38.243	29.8131	0	15.6889	0	0	0	0	0	0
0.55_697.8532m/z	0	0	0	0	0	0	0	38.1211	0	0	0	0	0	36.6386	0	10.0547	0	0
0.68_202.3343m/z	36.5057	35.527	29.8236	40.2478	35.1534	31.3292	29.1581	32.4597	37.9256	39.6442	26.8966	33.721	33.519	30.3896	35.4089	22.9736	30.2306	30.0091
0.68_219.9934m/z	30.887	20.2981	23.0444	32.5078	40.0435	14.9019	30.4787	29.7103	28.1832	17.4942	22.4544	35.5879	23.4534	28.3125	30.0643	30.9898	27.6555	27.2277
0.68_353.0290m/z	0	8.76819	31.2621	10.2266	5.21831	0	21.9303	6.04761	6.32463	14.6406	0	17.1271	19.4173	0	0	6.82436	16.5153	54.87
0.68_399.7035m/z	0	0	6.95036	0	0	0	0	0	0	0	0	0	13.8815	0	0	10.3366	0	0
0.68_438.0401m/z	82.2002	85.8293	110.595	92.9825	94.0054	107.754	58.2951	48.746	128.023	57.0769	88.1895	168.807	88.7713	53.419	75.9888	58.5955	65.1936	91.0502
0.68_455.0431m/z	119.361	51.2693	175.17	55.1365	80.49	131.827	44.6035	127.321	96.6983	147.101	95.5323	161.38	199.456	62.176	133.896	115.831	75.068	115.051
0.68_668.9222m/z	0	42.3656	0	47.4585	38.3364	0	0	0	0	0	0	0	58.6606	47.4095	31.7094	0	0	0
0.82_231.0327m/z	136.623	139.418	149.556	144.823	137.342	135.391	159.054	139.73	129.084	156.539	143.039	150.32	148.593	155.642	143.629	145.224	146.237	144.771
0.82_413.2861m/z	7.7468	0	0.102121	7.60521	22.7343	0	0	2.76435	16.3884	22.7508	28.8746	52.5765	10.6962	0	0	0.612299	16.4231	0
0.82_417.5093m/z	0	0	0	0	0	0	0	0	0	0	0	8.27503	0	0	0	13.8234	0	7.82359
0.82_457.0451m/z	0	0	26.8078	19.0012	20.1067	15.5323	25.7405	69.6778	0	37.1364	7.06125	6.68225	24.1839	49.8485	0	36.5248	18.7896	22.5324
0.82_718.9442m/z	0	0	77.2483	0	0	0	0	0	0	0	0	0	0	0	0	0	71.325	0
0.82_719.4420m/z	30.0769	0	58.6195	0	0	0	0	0	0	0	0	0	0	0	0	0	0	0
0.97_178.9980m/z	20.648	15.7273	6.85299	16.8675	10.8797	17.8346	15.5018	17.1987	21.817	21.3701	19.1204	20.2141	22.5359	17.6142	18.2933	21.4258	20.4989	15.6302
0.97_239.0015m/z	37.9326	33.2984	39.5281	38.4445	26.9236	29.6017	36.3991	33.8161	36.054	29.8443	33.8177	31.8128	28.1271	30.083	33.8401	35.4085	38.7317	32.7584
0.97_417.0372m/z	10.6744	81.2123	20.9184	71.274	40.742	68.2212	85.4549	71.5171	50.6256	14.5467	87.6703	61.3135	82.7078	113.142	80.729	105.777	37.1451	14.9494
0.97_458.5410m/z	6.39296	0	0	7.75577	0	0	24.4349	0	9.3364	0	0	10.8364	0	0	10.8385	1.04146	17.8786	0
0.97_574.7735m/z	23.2182	69.8157	31.0453	0	0	0	30.9553	0	24.6868	0	53.42	18.5314	0	0	53.3316	36.3085	0	27.7938
0.97_672.9891m/z	0	0	0	0	0	0	0	9.98469	0	0	0	0	0	33.8017	0	0	0	0
0.97_679.2727m/z	0	55.4208	0	0	0	41.8218	0	67.8278	0	22.4189	0	0	0	0	0	37.2694	0	0
0.97_686.2581m/z	0	42.87	12.4335	0	0	54.9338	0	0	0	0	0	0	0	0	62.0456	33.4269	0	0
1.09_149.0239m/z	17.3268	20.9908	17.6645	18.8672	17.1279	16.0158	19.6625	17.4974	18.8837	18.2831	17.9808	19.1181	17.9231	15.6094	17.6101	19.4333	19.1324	19.3425
1.23_138.9778m/z	53.3312	56.7322	62.1043	62.9658	64.8145	60.7527	61.6204	64.6492	58.4431	64.3116	56.2574	62.37	66.6372	60.027	58.2052	63.6051	58.5957	67.2403
1.23_490.3068m/z	0	0	0	31.1678	17.0714	0	0	0	1.04387	41.9543	0	0	1.73179	1.65259	65.3682	0	25.3044	45.6726
1.23_514.3240m/z	123.9	60.3813	41.9739	63.1317	74.4558	140.285	82.6125	12.9803	130.088	41.3993	87.0005	111.257	40.1039	63.5833	41.4469	36.6244	63.6597	96.3417
1.23_667.3370m/z	0	0	0	0	0	0	0	46.1605	21.0174	0	0	1.11167	0	0	0.0812328	25.5484	0.0147223	0
1.23_671.6139m/z	0	0	0	27.7997	1.41914	0	47.3076	0	31.8484	0	3.52966	19.8109	0	0	0	0	0	36.821
1.38_227.2013m/z	70.2941	68.4831	70.3247	69.6393	72.1354	66.0292	62.5035	62.6752	70.509	73.4771	68.907	67.6327	68.3807	67.6185	66.1807	62.1725	66.3286	66.3988
1.38_279.2327m/z	75.8642	69.2041	75.2234	73.4624	71.2713	71.2231	70.0611	73.4281	77.048	76.7349	64.9205	73.8601	75.1943	66.7607	78.5342	70.4792	69.5456	66.2066
1.38_321.0551m/z	0	0	0	0	0	0	0	0	0	115.446	26.1304	4.51835	5.19133	0	4.42503	0	0	0
1.38_374.5345m/z	8.45551	10.0492	0	5.60488	0	0	0	0	14.8411	0	0	0	0	12.0471	0	0	7.02448	11.7458
1.38_431.7899m/z	0	0	0	0	6.73378	0	0	0	11.5301	4.57477	24.5307	0	12.8097	0	0.524067	0	0.554765	0
1.38_479.0459m/z	0	0	36.7768	0	0	32.1791	13.9991	0	11.2481	0	0	0	0	0	0	12.4384	0	17.3629
1.38_506.9908m/z	0	0	0	14.8586	31.677	0	9.52721	0	0	0	0	0	0	4.29022	5.87458	0	0	0
1.38_649.0928m/z	89.7366	0	0	35.4598	1.6822	0	0	13.5876	12.9442	94.7518	83.6161	0	0	33.7452	0	0	66.9183	29.6601
1.38_693.1691m/z	0	0	0	36.1515	0	0	0	53.6513	0	0	45.6663	0	0	0	71.5184	0	0	0
1.51_154.9981m/z	26.119	24.2043	24.7816	27.9957	25.2795	27.0591	25.8898	24.5134	24.2286	25.0983	26.9699	23.9174	24.8767	25.9876	24.5726	25.3087	24.7529	22.4885
1.51_179.0709m/z	43.7393	16.6495	18.8463	22.1759	36.5773	23.9504	28.706	30.8826	15.7127	38.6737	45.9397	45.745	30.058	17.1891	40.3263	36.844	38.0942	49.086
1.51_424.5380m/z	0	0	13.0413	0	25.3741	0	0	23.6893	9.25973	0	9.11927	19.7316	23.2226	12.9132	0	10.3911	18.659	0
1.51_426.5391m/z	0	0	0	0	8.08167	0	6.36841	8.44897	0	8.0252	0	8.24382	35.8957	0	8.83054	0	7.35831	0
1.51_496.0094m/z	0	0	0	10.3136	0	6.69662	0	0	0.451242	0	0	0	0	0	0	0	0	0
1.51_661.4672m/z	0	0	0	44.948	0	0	0	0	0	29.5796	0	0	83.7248	0	23.0882	0	0	0
1.65_107.0500m/z	21.6695	25.8548	26.2382	21.9946	20.5995	17.2872	17.4754	17.8162	15.6248	20.5537	20.5517	21.5903	20.6614	21.4946	23.9578	23.4298	25.8452	22.3212
1.65_157.0864m/z	670.572	681.037	728.46	695.311	654.405	688.48	689.922	695.488	667.73	716.898	741.572	717.302	695.754	646.649	693.459	684.803	694.814	648.699
1.65_195.0657m/z	2.3243	0	2.18116	0	4.32384	2.92063	2.39196	0	0	2.21939	2.26892	0	2.26439	2.06588	2.50679	2.60891	2.67244	6.27955
1.65_201.1127m/z	9.7765	3.89081	12.2109	20.2414	29.3716	22.0689	18.4994	16.8816	15.8354	56.1933	59.9398	68.165	39.9349	43.2766	45.3418	57.1193	50.2017	53.3744
1.65_247.0276m/z	257.33	289.493	291.62	298.543	286.714	299.278	273.732	277.909	298.485	307.982	296.991	289.175	285.897	264.925	288.901	294.847	272.952	320.963
1.65_482.9604m/z	0	13.2618	0	9.58659	15.2299	0	0	14.5436	0	0	0	0	0	0	0	0	0	8.31599
1.65_551.0511m/z	3.64658	42.4305	0.0257249	23.1837	26.1578	34.934	12.6477	9.76596	44.7398	42.673	14.236	0	52.743	0	33.2786	0	49.0003	0
1.65_61.0581m/z	6.99553	6.42443	6.68476	7.85516	7.42345	6.40554	8.56681	8.51168	7.99347	8.20306	6.97559	7.12783	6.24238	7.85741	7.38921	6.80425	8.17662	7.75619
1.65_666.7682m/z	0	0	0	0	0	0	35.3273	0	0	27.2778	15.822	0	0	0	0	0	0	0
1.65_666.9613m/z	0	0	0	0	33.9295	0	26.6609	0	0	0	0	57.7664	0	8.57237	87.5466	13.3768	0	0
1.65_93.0174m/z	28.6334	31.5389	29.6026	32.448	33.029	30.9178	31.1291	31.6744	32.9417	25.9362	27.0687	25.86	29.5836	27.6314	30.7007	29.9244	32.0809	31.0993
1.79_135.0101m/z	307.264	331.002	363.245	329.965	322.545	342.326	336.968	334.852	315.584	323.912	329.099	351.078	333.694	324.517	366.005	334.212	338.175	342.387
1.79_145.0501m/z	948.717	965.972	1033.41	959.304	913.616	972.674	949.74	954.937	909.219	1013.56	1043.68	1008.13	993.974	930.741	980.363	1001.75	961.198	931.562
1.79_158.9752m/z	576.177	578.393	611.706	610.083	615.881	628.454	626.365	663.392	674.83	589.624	603.989	668.174	620.291	630.161	663.101	627.608	602.099	668.908
1.79_169.0137m/z	23.7039	19.5967	20.4634	22.8877	22.224	25.2041	24.4055	23.5573	24.0731	24.8127	25.3071	20.6391	30.8793	22.0373	25.45	22.8678	24.773	19.823
1.79_203.9889m/z	23.8572	27.545	22.8393	41.4775	27.9576	9.4499	20.6786	27.1813	41.125	33.7189	27.4725	29.5558	23.7558	29.2721	7.36813	45.1	26.5973	57.2958
1.79_401.5369m/z	16.3007	9.76062	7.30618	0	0	0	11.8317	13.1755	13.8976	0	0	5.88427	7.11949	0	7.55351	0	7.06923	0
1.79_613.1412m/z	22.1894	0	29.0099	0	0	0	0	0	19.4988	51.3781	20.4363	5.83698	38.0844	0.613703	0	20.6768	0	0
1.92_114.0318m/z	63.8888	47.8938	74.4578	61.4738	56.2288	47.6159	58.4856	64.3341	69.0337	55.7728	62.497	66.1679	67.4789	59.5523	69.6299	78.8216	64.4841	74.0319
1.92_155.0458m/z	21.9477	0	0	0	0	0	0	0	0	26.5644	0	0	0	0	0	1.61259	0	0
1.92_194.4947m/z	13.6709	7.82781	5.96369	26.5987	18.4339	13.3355	2.96395	28.3978	19.7261	19.1426	5.89411	12.649	12.9882	9.00169	9.91731	23.1845	3.528	13.7313
1.92_418.5365m/z	24.4448	9.46082	0	0	8.27379	0	0	0	0.103228	7.19706	8.79887	60.0872	19.1258	7.55172	7.03626	31.2105	21.5552	0
1.92_427.0396m/z	153.445	156.221	215.557	84.0049	164.994	45.7904	118.601	134.713	157.817	110.65	88.5006	120.228	120.648	147.006	51.1533	219.722	58.3181	92.7497
1.92_486.3472m/z	0	0	0	0	0	41.0821	0	0	13.1575	0	0	0	0	0	0	8.68741	0	0
1.92_493.0061m/z	0	10.5492	0	21.362	0	0	0	44.0406	8.85903	4.78276	0	14.1645	11.1317	9.32459	18.0695	0	26.9923	26.1593
1.92_621.8506m/z	0	1.64892	0	22.3562	57.5032	53.8792	0	0	0	0	51.9634	0	2.01666	31.978	0	50.065	30.1446	19.3865
10.05_158.0453m/z	84.6612	114.624	113.802	113.53	90.9278	76.197	92.9802	77.386	100.488	122.307	160.643	197.037	168.813	152.21	124.784	144.456	165.605	122.903
10.05_162.0403m/z	56.0395	56.7863	59.5875	48.0204	47.3398	41.3121	50.7891	44.2837	54.6546	83.086	115.954	124.585	124.223	101.5	99.1588	103.825	112.397	88.8286
10.05_185.0449m/z	7.82612	5.85511	7.45392	16.6705	6.00519	10.7467	11.0373	10.2375	12.7557	13.4879	11.2513	12.1819	10.6135	13.1424	13.9469	14.4681	8.21577	16.6065
10.05_197.8073m/z	66.3355	72.7919	117.12	62.8388	41.4559	56.6131	65.5213	78.3872	128.196	68.8583	106.522	95.1535	64.4685	73.4272	100.666	66.6941	86.9601	61.4464
10.05_228.0985m/z	44.4682	35.4313	14.1436	8.14696	0	0	0	0	0	80.0648	47.4953	19.0748	7.41788	8.34834	2.97172	2.83104	0	0
10.05_239.0337m/z	23.9318	55.6131	52.4026	42.9009	26.4019	22.4824	35.1939	25.2208	45.7079	22.3086	27.2125	42.5983	23.1199	20.4819	19.5126	20.1504	19.4082	23.8277
10.05_243.0269m/z	3972.59	2842.85	5034.41	3240.11	4013.69	4452.34	3569.85	4066.31	3092.25	2927.43	3202.19	3642.55	2543.57	2659.22	3714.99	3788.73	4884.26	3055.21
10.05_254.0777m/z	1393.73	852.537	628.884	502.138	345.931	308.26	320.544	262.725	251.577	1564.54	1044.92	784.459	625.798	557.065	456.336	424.058	380.466	362.488
10.05_259.0125m/z	97.4608	97.9999	109.042	94.6273	102.094	78.5428	67.3848	84.6778	82.6428	89.6051	150.406	130.977	93.5941	149.24	98.1525	140.518	143.502	111.187
10.05_270.9914m/z	146.466	141.099	156.266	142.275	136.444	136.871	159.743	149.848	162.592	171.279	152.529	145.495	160.537	140.136	142.438	112.702	140.333	145.746
10.05_272.0883m/z	30186.2	19354.1	14234.9	11467.1	9842.96	8643.59	8338.61	7864.22	7139.39	26498.2	17249.2	12936.1	11215	9624.38	8739.49	8269.26	8237.84	8050.6
10.05_340.9955m/z	864.255	653.494	1035.89	749.521	818.932	966.145	852.23	921.611	743.641	671.586	682.855	809.849	570.63	598.448	802.026	869.649	1063.74	688.518
10.05_372.0528m/z	56.2015	18.2596	0	0	0	0	0	0	0	52.6715	6.09305	0	0	0	0	0	0	0
10.05_397.1048m/z	12.7463	0	12.8401	0	0	0	0	4.91188	0	0	0.713258	1.24782	0	0	0	6.87234	0.533943	0
10.05_420.0936m/z	7.01292	6.97744	0	0.242198	16.7288	0	0	0	7.53207	0	0	16.2594	8.74055	0	8.12623	0.000872115	18.4944	0
10.05_443.0437m/z	55.8773	55.1964	78.2516	53.4627	61.8962	54.2607	59.6036	49.1605	74.95	46.2936	51.4864	68.143	35.8799	33.8602	53.6008	77.2014	95.1427	38.1414
10.05_445.0236m/z	167.824	156.579	275.116	153.976	182.202	206.214	178.498	187.438	154.471	129.811	170.633	206.532	119.535	134.769	174.489	192.506	234.892	153.002
10.05_455.5893m/z	0	0	2.17949	0	8.12995	0.16949	0	0	0	0	0	0	0	6.65369	4.93419	0	0	0
10.05_472.1039m/z	43.8369	56.5508	34.4239	27.5868	0	9.25128	10.6953	0.830771	1.80548	91.3001	56.1973	33.0183	10.4798	0	0	2.47834	0	0
10.05_474.0833m/z	511.872	251.715	219.713	93.4843	77.4779	102.656	66.4666	3.56686	14.9203	522.947	158.427	202.69	84.9173	110.968	104.118	18.7195	62.0256	47.3182
10.05_475.0326m/z	33.0146	13.2861	49.3453	23.2522	33.2194	31.2461	42.7939	40.7822	23.7193	9.48506	36.7102	46.3334	18.7711	16.2918	32.6859	41.008	46.2784	0
10.05_483.1268m/z	0	0	0	11.5436	10.2535	0	0	0	0	0	0.60821	0	0	8.03968	0	0	0	0
10.05_487.0635m/z	111.54	39.4961	165.906	44.4414	104.665	123.688	65.1218	117.833	19.1622	33.9441	53.0611	37.7169	38.1304	27.463	77.1285	79.957	107.288	62.2332
10.05_503.0589m/z	125.829	69.8987	205.814	40.9193	116.772	133.949	53.446	129.244	39.0796	38.4319	131.01	107.95	54.6532	63.462	126.18	134.239	153.297	97.6994
10.05_516.1233m/z	98.5077	81.1743	39.8786	39.8279	86.4605	40.0792	0	28.7342	25.9416	74.009	30.992	0	32.2579	29.4954	27.3722	23.3635	29.0787	0
10.05_545.1846m/z	0	15.2087	47.8843	13.5987	0	0	0	0	19.4452	0	2.98119	11.2524	4.98922	5.82461	4.02402	0	11.0042	0
10.05_616.5045m/z	0	0	0	49.4543	0	0	0	17.9037	0	50.1374	0	0	73.0664	0	0.2587	26.1748	0	0
10.05_647.8937m/z	32.0332	108.457	28.1427	0	10.806	0	0	104.96	36.9413	74.4599	34.9641	0	40.5864	53.3662	0	25.4825	0	5.52909
10.19_148.0247m/z	11.4343	14.9833	7.24895	14.6789	13.8421	8.94255	9.68221	15.7363	15.2608	19.2749	11.0114	17.6827	13.5284	15.6267	15.3043	19.7161	13.9886	14.2103
10.19_154.0270m/z	326.431	443.317	551.5	407.349	341.299	320.836	323.048	425.163	460.529	400.68	536.017	587.36	464.221	440.184	453.202	418.126	528.032	400.079
10.19_168.0425m/z	351.267	465.519	445.562	408.672	323.764	319.187	350.659	337.949	317.452	451.121	623.735	679.535	581.272	509.51	501.134	521.231	562.732	491.461
10.19_189.0513m/z	10.4551	4.75414	13.6445	12.2717	7.31369	7.03042	8.48767	5.9364	7.25764	9.56376	20.8959	16.6029	11.0364	16.8266	18.2367	14.8099	12.4825	6.60478
10.19_193.0347m/z	38.2512	53.7724	44.4645	60.8588	30.2386	42.0106	33.779	30.3971	39.4608	58.1492	49.7114	48.4482	57.994	46.0651	43.8704	29.8312	46.3553	46.4734
10.19_245.1137m/z	83.0761	84.6231	104.591	116.183	92.2504	72.7604	102.827	93.3743	111.943	138.59	171.185	180.471	163.928	164.211	133.667	137.876	167.499	120.967
10.19_257.0428m/z	109.054	97.5403	129.464	151.003	128.611	118.805	138.649	98.2841	151.457	63.4536	67.9748	94.9714	101.856	72.1365	56.3387	75.7473	70.2207	57.8459
10.19_318.0767m/z	91.4609	71.1989	81.9464	106.077	106.985	87.3876	80.4956	81.3589	76.2462	62.4647	101.313	135.609	144.552	124.51	86.573	87.6605	108.541	105.764
10.19_367.2804m/z	0	17.4009	6.03958	10.4563	7.64975	0	0	0	0	0	0	0	0	0	0	8.62952	9.27705	0
10.19_445.0553m/z	296.542	255.403	349.763	196.254	286.129	275.417	271.901	276.923	282.605	162.426	254.452	215.955	126.58	164.234	175.797	233.927	210.972	177.924
10.19_458.0899m/z	0	0	1.87095	7.93785	0	0	0	0	0	0	0	0	15.7583	0	8.62558	2.4949	0	7.43275
10.19_504.0943m/z	11.1036	11.6752	13.4227	0	0	0	0	0.056167	12.2853	0	24.558	0	0	9.45217	0	0	0	0
10.19_543.0206m/z	22.8887	41.0412	62.5475	72.0786	36.8105	28.6083	0.164034	38.1418	40.0977	18.4707	0	0	0	0	16.1061	26.7851	14.8851	10.5068
10.19_61.0580m/z	2.68484	2.22603	2.40363	2.57238	2.3933	2.58642	2.02798	2.52373	3.31378	4.93721	2.39902	4.1512	4.39216	2.22847	4.60067	3.36531	3.65132	3.88824
10.19_81.9528m/z	6.73737	4.99699	2.91363	4.55612	6.60306	5.62943	9.98298	10.0486	8.24175	11.1978	9.62591	11.0704	11.4764	16.9474	12.7969	8.8529	13.3997	16.4418
10.19_82.9538m/z	4.99783	26.1427	18.0253	12.3321	2.42295	2.77708	5.76313	16.3354	23.4043	8.52095	24.371	16.2069	5.92434	7.55568	11.1883	10.9855	17.2382	5.53034
10.34_131.0708m/z	10.3773	16.4945	14.1338	9.32847	9.48461	11.6449	12.536	15.127	18.8737	16.1489	16.2126	16.8237	25.952	20.6485	16.2635	10.4317	13.112	19.0023
10.34_198.9968m/z	0	0	0	0	0	0	0	0	0	4.98174	0	5.92943	6.36598	0	6.35087	0	0	0
10.34_221.5030m/z	3.10677	0	0	4.69125	0	0	0	0	0	0	0	0	3.3225	0	0	9.04508	0	0
10.34_296.9745m/z	72.5174	91.7369	116.304	95.5101	69.5381	85.1286	85.1859	121.448	126.236	114.163	88.4272	123.254	112.392	107.283	112.27	61.7143	83.6373	112.452
10.34_347.0038m/z	36.4386	73.3366	44.0716	67.8367	45.7802	40.7737	79.4567	99.7107	91.9905	21.2835	192.263	57.0896	83.3264	116.618	59.2115	85.4254	66.6332	61.5942
10.34_381.0123m/z	55.2974	15.668	63.2604	50.2493	60.7464	55.5255	32.9182	77.047	76.5678	67.0007	39.6541	71.1338	76.3049	69.4322	75.4524	44.2951	59.3208	66.6273
10.34_549.6256m/z	0	0	18.4297	0	159.537	0	0	10.9254	0	0	0	0	0	15.3986	0	0	0	0
10.34_576.0286m/z	0	33.7723	0	0	18.6399	0	0	0	27.4408	27.5442	64.9696	0	57.612	33.0456	30.3187	0	0	33.3102
10.34_675.0522m/z	0	0	11.6312	0	0	9.22268	41.8027	0	30.2931	0	0	0	0	0	0	0	0	0
10.34_698.0778m/z	78.4139	101.89	116.819	189.313	46.586	35.6693	155.175	0	87.9177	67.2462	342.263	308.274	174.874	116.753	361.885	230.859	304.969	168.169
10.46_117.0553m/z	13.6152	15.8163	14.6857	19.6875	13.4127	13.7077	13.4435	19.4971	16.7736	35.0879	32.3884	38.6802	33.8306	38.0388	30.6246	30.8837	33.2769	36.0394
10.46_157.0136m/z	22.0539	32.9651	26.4608	21.1128	22.1317	20.0975	22.257	34.9108	28.9189	46.0479	35.7465	41.2185	43.7238	53.7938	41.2996	44.3853	34.5099	47.6602
10.46_158.0089m/z	16.6078	28.047	27.3208	32.0248	23.8665	21.0032	24.4898	18.4176	15.0815	20.5998	29.6933	36.785	39.3423	36.1757	22.8468	28.9886	28.9095	18.8314
10.46_176.0328m/z	10.7365	16.0184	13.9073	20.3329	15.2582	9.80885	14.0113	8.15937	9.51196	10.4516	15.6581	18.2099	18.7687	16.466	14.0178	16.7621	17.7652	14.377
10.46_176.0387m/z	103.875	154.234	144.631	244.307	122.801	112.222	179.554	113.176	116.805	119.257	171.887	212.012	214.561	199.72	146.636	172.064	175.293	111.054
10.46_202.1080m/z	0	0	4.19377	5.00991	0	0	0	0	3.45784	2.85496	0	6.76945	0	0	0	0	4.11938	0
10.46_273.0029m/z	0	384.633	666.623	372.389	0	0	231.629	624.985	688.493	158.955	773.541	497.543	213.649	936.78	699.337	852.229	817.093	314.982
10.46_306.9977m/z	0	19.8349	23.1472	0	0	0	0	0	0	13.2151	15.085	36.0804	12.9812	6.13063	14.3694	0	6.39728	17.0244
10.46_319.0969m/z	28.6144	29.509	41.409	20.9107	31.5802	26.5181	17.588	24.6884	10.3228	22.6036	22.3887	25.08	16.0981	14.8426	23.5926	14.766	26.4286	8.09185
10.46_349.0355m/z	84.3823	135.803	124.056	158.221	78.2221	76.6932	95.4099	108.514	72.3405	72.7931	116.171	150.279	126.951	129.046	93.201	100.814	90.9843	89.6293
10.46_361.0357m/z	21.4002	27.7267	51.9389	30.7599	47.1555	29.048	26.8486	9.56568	31.3578	33.3715	34.5865	41.163	64.3035	51.5184	35.4677	48.1178	42.5277	22.3299
10.46_377.0307m/z	209.544	312.204	292.504	415.427	205.572	205.376	235.337	204.392	168.23	230.409	287.127	386.9	348.12	294.421	261.962	298.253	245.923	230.404
10.46_407.0415m/z	40.4859	56.8626	67.3455	71.8771	41.0295	42.8583	51.0643	51.7209	49.455	85.3016	66.8271	101.063	79.1548	63.0017	75.4934	68.9464	78.9352	90.9694
10.46_416.0462m/z	0	0	0	6.87837	6.25689	0	4.76829	0	0	25.1751	9.69223	10.4837	29.131	14.4498	0	9.45213	6.62192	3.78552
10.46_462.0852m/z	0	0	0	0	0	0	8.18	42.02	0	0	0	0	0	0	5.38363	0	0	0
10.46_540.3123m/z	10.692	0	0	0	0	6.4927	0	0	0	0	17.9706	0	30.6415	0	16.1599	12.4935	0	0
10.46_541.0547m/z	0	0	0	0	126.281	0	0	0	0	0	4.33133	0	0	13.2436	0	0	0	0
10.46_579.9415m/z	0	0	23.4484	0	0	0	49.4839	0	0.0319355	0.0310935	0	18.0744	0	0	19.3193	48.7814	18.57	0
10.46_583.0789m/z	31.055	70.3083	25.2324	30.7764	0	0	23.2674	0	0	22.8773	0	16.8435	0	11.1493	0	0	0	0
10.46_655.3547m/z	0	0	0	21.5648	0	0	7.29033	258.713	0	47.4298	0	0	0	0	53.6018	0	0	0
10.46_670.3897m/z	0	79.3914	0	0	0	0	0	0	33.491	0	4.46251	0	0	16.2994	34.0202	0	47.3549	72.3714
10.46_685.1194m/z	98.966	0	44.6152	0	0	0	0	0	26.2453	12.3783	0	0	0	0	0	32.3731	34.8973	1.13616
10.46_760.0688m/z	145.676	123.743	169.263	143.395	213.459	110.324	128.029	37.715	92.7032	242.8	318.395	493.567	283.97	257.523	303.132	250.647	228.468	298.554
10.59_124.9911m/z	63.7637	28.0852	24.6241	44.8252	43.1078	8.81043	48.9184	12.8757	83.2216	25.777	33.2853	42.3373	40.1736	37.3852	36.3291	88.8321	29.9342	89.5091
10.59_131.0619m/z	0	4.12688	3.57292	0	0	0	0	0	0	7.28463	13.6268	8.53958	6.12416	10.9716	3.51619	3.03564	10.6795	5.01922
10.59_132.0377m/z	0	0	0	0	0	0	0	0	0	20.5192	27.1587	20.1226	26.6439	28.5416	21.0189	23.9057	29.3542	0
10.59_145.0138m/z	3114.88	2558.85	3083.18	3318.15	4337.82	3721.87	3456.31	1999.39	2402.07	74.9204	68.0612	69.4444	72.2729	66.8205	46.6889	64.7349	69.3795	68.7653
10.59_187.0605m/z	7.77839	3.04326	4.42674	7.87302	5.99058	9.78603	8.96791	11.7858	7.89023	23.9567	13.4249	12.0677	14.0665	17.3785	21.7021	14.5148	19.5934	11.9509
10.59_210.0326m/z	15.2778	12.2601	14.5705	11.0445	7.63706	7.08008	8.33944	7.31871	7.26953	18.9933	23.0848	32.0581	19.0861	18.7341	15.091	18.2	21.0892	20.5133
10.59_411.0252m/z	0	0	3.79253	0	0	0	0	5.33229	3.15153	0	0	2.59933	5.64376	0	0	0	0	0
10.59_621.8096m/z	13.7413	0	85.7576	0	0	0	0	0	16.4647	0	0	0	0	0	132.567	45.3127	8.13354	56.706
10.59_622.6409m/z	0	54.5594	39.1185	0	0	0	0	63.229	0	0	31.2559	47.4742	97.22	0	60.2601	39.8344	52.0294	81.8385
10.59_687.0282m/z	0	0.0955109	0	0	0	0	0	0	0	2.71174	0	0	0	0	0	34.9307	0	21.4569
10.71_435.0033m/z	1031.87	2777.08	2316.63	2408.2	4308.88	2236.89	2739.28	2122.48	3416.83	224.385	665.728	333.98	584.995	509.161	257.692	367.201	586.015	363.503
10.71_436.9988m/z	378.568	939.427	820.41	235.193	798.358	749.352	1247.85	550.176	1259.15	81.4122	236.664	124.422	210.066	202.432	78.5414	145.549	218.514	150.653
10.71_533.3731m/z	0	0	0.639316	0	30.6995	0.947338	0	0	0	0	38.1024	0	0	0	0	0	0	0
10.71_651.0332m/z	0	15.251	109.362	0	0	0	27.2884	0	33.246	0	0	0	0	16.0771	6.2112	31.1702	0	30.6714
10.83_131.9701m/z	40.2508	11.4038	26.1174	70.4824	59.7596	21.8227	25.118	34.554	30.2307	32.2408	60.2654	70.3317	32.5158	53.3991	23.1318	26.5097	44.4398	26.9086
10.83_204.0506m/z	46.9838	48.7083	69.8002	26.6909	56.4235	44.9152	67.4358	52.0082	50.39	28.1116	10.9552	36.5882	35.747	37.7493	12.5721	39.5402	34.3551	27.3214
10.83_387.0016m/z	328.726	762.712	378.067	709.463	494.31	303.429	415.332	344.21	497.729	545.296	1179.82	979.64	1015.93	736.138	792.296	954.437	1099.5	687.028
10.83_455.0843m/z	0	0	0	0.41892	1.24864	23.7668	0.101954	0	2.26567	0.0114303	2.12137	0.819642	15.1939	0.649463	11.895	1.65304	0.261553	0.737044
10.83_549.6345m/z	0	0	0	0	0	0	0	0	0	18.445	19.4004	0	0	0	9.2339	0	0	0
10.83_559.2228m/z	0	0	0	0	0	0	324.351	0	0	0	0	24.4359	0	38.7717	47.3034	23.4802	0	0
10.83_579.3536m/z	0	0	0	10.8522	0	0	49.0604	0	36.8875	31.4738	0	0	0	0	0	78.1027	0	10.7605
10.83_649.6040m/z	0.727374	110.931	0	4.1445	0	64.3797	0	0	0	0	0	2.30563	0	19.2238	47.4824	0	0	50.9653
10.83_675.3166m/z	0	0	0	0	0	0	37.1755	0	0	0	0	0	0	0	0	0	0	4.93707
10.83_682.8227m/z	0	30.7402	0	0	0	0	0.292206	0	0	0	0	26.7781	0	0	0	0	0	50.5611
10.92_132.8060m/z	134.528	110.273	113.533	164.26	190.838	100.406	121.676	116.124	77.8791	95.4434	125.447	146.236	146.167	158.516	142.603	80.6856	147.118	113.36
10.92_133.0096m/z	23.1558	0	0	78.0875	66.1439	3.52373	0	0	0	0	0	75.4089	70.597	54.8104	33.3441	0	46.7352	0
10.92_133.0547m/z	14.4836	41.0098	33.9931	36.474	8.08421	0	25.8146	18.6482	17.4054	0	20.7866	33.5911	15.4136	15.2294	21.7459	13.0178	26.938	2.31339
10.92_136.0210m/z	41.5245	37.7033	38.6053	53.189	50.3851	29.1966	31.3509	25.7711	28.7068	28.4913	37.8574	39.7192	40.3873	49.4344	41.2536	26.7363	47.2026	35.4024
10.92_275.0213m/z	543.925	525.761	601.903	613.054	638.966	534.233	447.99	450.46	433.449	475.078	490.721	789.129	692.637	962.029	919.963	618.907	944.588	760.238
10.92_420.0135m/z	432.422	378.067	437.77	604.657	885.159	375.33	538.279	287.589	225.946	291.231	401.98	634.637	799.313	765.608	502.461	520.927	641.213	448.726
10.92_456.0685m/z	58.4603	116.445	23.2967	235.946	315.959	0	156.456	109.019	114.922	97.0706	202.55	253.356	264.478	313.99	208.718	190.923	248.536	149.48
10.92_470.0823m/z	0	0	0	0	0	0	0	121.243	85.9443	0	0	0	0	0	0	23.0157	0	0
10.92_589.9609m/z	68.208	0	0	0	12.0354	0	0	0	0	0	51.846	0.823641	0	55.3514	24.7011	1.81282	0	0
10.92_595.1391m/z	16.9114	2.37752	70.668	0	134.308	84.4335	0	254.034	7.14298	79.0569	103.251	130.026	68.4465	12.6904	34.4621	0	300.838	99.8431
10.92_640.7432m/z	0	77.8141	24.8402	371.171	0	0	0	0	0	7.051	0	1.22253	0	0	0	0	63.5796	78.4139
10.92_657.7483m/z	154.321	0	0	0	0	0	0	28.4603	89.9527	0	0	2.80145	0.442493	0	0	0	0	0
10.92_660.8881m/z	34.2896	0	0	0	114.804	5.12634	0	0	86.2213	50.016	0	25.1201	64.8584	22.5476	93.16	0	63.291	0
10.92_676.9202m/z	0	0	133.283	58.0074	0	1.71778	0	0	0	0	0	0	0	0	0	0	0	0
10.92_718.1961m/z	0	0	0	0	0	0	0	0	0	0	0	0	0	0	0	24.7719	0	0
11.04_319.0437m/z	2240.77	2888.07	2995.24	2699.82	2486.11	1997.9	2014.25	1698.66	1883.94	3289.44	5869.67	5000.38	5451.45	4657.96	4960.81	4918.84	5663.67	3930.2
11.04_417.0126m/z	822.015	946.365	1033.8	848.457	662.127	636.091	608.934	555.56	646.064	1235.14	2047.15	1587.07	1679.25	1485.1	1614.34	1745.62	1782.45	1298.58
11.04_453.0675m/z	159.794	205.356	387.351	201.619	171.181	51.4233	101.725	62.1255	100.03	305.602	559.255	516.092	766.4	751.393	514.532	583.242	741.372	261.78
11.04_476.0492m/z	0	18.887	0	0	41.176	14.4729	21.3311	0	0	32.9154	0	58.1887	14.0487	32.6548	28.9071	26.2269	35.9437	20.7399
11.04_554.2645m/z	0	0	0	0	0	0	0	0	0	0	0	0	0	0	0	0	25.5889	18.5106
11.04_569.5529m/z	0	0	0	0	0	0	0	26.2099	0	0	0.757441	0	0	0	24.2347	0	0	0
11.04_591.7591m/z	0	0	0	0	38.9529	0	0	0	38.9905	59.6991	43.1023	77.1733	0	0	86.11	0	136.053	0
11.04_594.4445m/z	21.1702	0	61.9299	0	17.4149	0	30.2963	0	18.1335	10.484	0	0	2.12971	0	0	0	0	0
11.04_604.9257m/z	2.00131	81.4401	0	19.6602	116.541	0	0	2.0863	2.65265	50.1343	0	0	66.6899	0	0	38.4827	51.5912	31.6977
11.04_612.4278m/z	0	0	0	43.4655	0	204.251	0	50.6294	0	0	89.3327	0	0	53.6248	0	0	0	0
11.04_617.5727m/z	0	0	100.948	47.607	0	0	51.2191	0	0	36.6393	107.93	0	0	23.9227	72.7235	98.9571	0	97.89
11.04_634.3209m/z	26.7225	56.7202	0	0	219.602	57.8727	0	2.26473	0	0	0	80.6265	2.4702	4.28104	63.5254	72.4031	0	65.2055
11.04_650.0950m/z	4.18554	0	0	38.3425	0	0	33.8933	0	0	0	0	0	0.0564973	66.7863	0	15.2392	0	0
11.04_658.7803m/z	53.173	0	0	0	0	0	0	8.29772	37.3127	153.228	0	0	0	6.1226	0	0	0	45.5959
11.16_181.0136m/z	62.2787	43.2529	33.345	39.4759	44.6805	34.5656	42.5843	49.9439	31.2689	44.0103	43.1984	41.1395	34.3055	46.1433	49.0232	40.5995	39.9084	45.0608
11.16_219.5055m/z	4.83667	5.3504	0	4.24439	0	0	0	4.43069	0	0	0	0	9.223	0	10.184	18.9114	4.77964	7.59903
11.16_224.0228m/z	41.5069	23.068	39.2274	22.799	22.589	10.0429	40.7023	29.1349	34.1246	33.8598	39.8552	60.6427	22.2694	30.6287	25.8456	44.0171	50.1442	43.4875
11.16_267.5303m/z	68.5424	51.7251	77.0073	92.3432	76.5913	85.6406	72.3797	61.0551	62.9242	142.359	165.6	211.689	185.302	180.571	140.39	135.694	160.333	175.181
11.16_268.0319m/z	0	0	0	0	0	0	0	8.36546	0	23.5366	0	24.5946	27.2819	21.0084	15.3173	15.7764	19.5713	18.473
11.16_273.0376m/z	5187.08	5606.76	8449.17	7237.15	5755.76	5264.13	4933.7	5170.69	5541.73	2997.74	4921.52	6139.45	4500.61	4193.66	3856.2	3609.75	4576.47	4415.3
11.16_368.0414m/z	0	0.0313719	2.11651	0	0.0602408	0	0.732257	0.0125392	0.206071	0.861649	0	0.14912	1.73604	10.918	0.574423	1.78051	0	0
11.16_371.0065m/z	1123.88	1359.94	1596.7	1734.5	1470.19	1296.45	1303.21	1109.59	1497.31	844.056	1431.68	1677.82	1263.17	1249.69	1050.54	1070.27	1242.65	1232.31
11.16_504.0953m/z	0	2.73242	0	0	0	20.14	0	0	0	0	0	0	0	0	8.9554	0	0	0
11.16_539.5474m/z	0	0.00678611	0	0	0	0	12.1203	0	0	32.0636	0	0	0	23.3089	0	0	0	7.24239
11.16_541.0517m/z	1.04773	0	25.6265	0	12.9562	7.6066	0	20.617	15.3056	28.0608	17.6543	14.1613	15.4435	18.2662	0	17.2868	0	0
11.16_543.1690m/z	0	0	0	0	0	0	0	0	0	0	0	0	0	0	0	0	0	41.0256
11.16_546.1340m/z	0	5.36638	0.152554	0	31.5741	0	0	2.40613	0	0	0	0	0	87.79	0	30.7792	0	0
11.16_655.7792m/z	11.2866	0	62.527	41.3249	145.927	76.3834	15.5464	28.2675	0	0	71.3203	15.06	49.5144	0	0	0	34.1211	10.8202
11.16_700.9073m/z	0	0	54.7997	0	0	0	0	0	0	0	0	55.0014	0	0	41.6622	0	0	0.00571156
11.30_113.0353m/z	31.4274	20.3751	39.2253	24.0938	24.5919	28.2509	43.3138	29.682	25.3601	19.5782	31.3286	46.6665	37.9095	22.4103	28.0741	34.8162	32.4861	31.2657
11.30_131.0619m/z	0	6.42474	5.37676	5.29504	0	0	0	0	0.00229184	7.62349	17.3036	15.4103	8.04937	8.97528	5.6123	5.78821	11.0821	6.98615
11.30_221.9740m/z	65.3577	44.6702	74.2473	64.2467	69.587	45.9567	56.743	57.3334	44.6787	32.5811	48.3518	45.987	43.9667	59.3667	34.6241	50.8752	53.671	38.0339
11.30_243.0154m/z	0	0	0	0	11.7495	0	5.88593	11.3632	0	0	5.92458	5.3555	15.9267	0	0	0	0	0
11.30_298.5084m/z	0	0	0	0	0	0	0	0	18.4054	0	5.96021	0	0	0	0	0	0	0
11.30_536.0685m/z	151.259	168.366	249.041	178.808	249.991	153.962	146.701	172.351	191.688	362.305	524.233	690.371	611.78	584.45	391.2	400.097	505.199	525.417
11.30_544.1192m/z	0	0	0	0	0	0	0	0	0	0	0	0	32.2029	0	1.31576	0	0.620429	0
11.30_549.5426m/z	13.9462	0	0	0	30.5064	0	0	4.26201	0	0	0.205066	0	0	0	0	0	38.9184	0
11.30_564.0765m/z	30.7194	0	0	0	0	0	0	0	0	0	0	0	0	0	0	0	0	0
11.30_572.8651m/z	0	0	0	0	14.8136	0	0	0	0	0	0	0	0	0	0	29.8533	0	0
11.30_631.1289m/z	12.1784	0	0	2.08252	47.758	0	142.462	101.256	0	34.9132	29.0172	0	0	23.3081	2.08077	0	18.3216	104.799
11.30_666.8014m/z	0	57.2637	57.7974	69.1423	0	0	54.284	0	0	0	0	0	0	0	50.1677	0	0	0
11.30_699.7952m/z	0	0	0	0	0	0	10.1585	105.527	0	51.3739	20.2559	0	0	0	0	44.1139	0	0
11.30_96.9761m/z	27.1329	22.0639	25.196	25.3048	30.6597	26.3746	26.5509	28.6656	18.3907	29.2757	36.3985	27.5147	27.154	35.4292	24.6449	32.8556	33.6588	30.4168
11.30_98.9664m/z	756.241	728.221	946.467	742.251	674.585	692.441	720.215	710.46	795.779	725.477	932.935	1038.8	843.241	812.689	870.822	896.538	945.97	752.428
11.41_178.0714m/z	15.2906	8.47573	8.8592	16.2219	9.73143	15.6829	0	13.9983	9.36567	27.2115	21.7426	19.9842	21.2141	28.918	21.9711	19.9348	30.1376	23.4371
11.41_182.9878m/z	97.4766	35.6635	62.9317	67.3034	72.8933	119.92	78.4381	109.179	60.0033	55.2046	29.4897	39.3938	16.1298	47.8891	51.4238	163.993	97.2577	160.206
11.41_204.4820m/z	0	7.12714	0	4.93651	0	0	2.95402	9.52369	10.3832	0	4.38215	0	7.52684	8.6337	9.60445	3.9695	9.70588	12.0081
11.41_212.0139m/z	933.391	910.195	1203.47	985.661	1018.68	893.13	872.068	887.632	641.347	720.215	899.898	1045.96	971.53	893.128	906.854	728.409	1028.51	771.264
11.41_219.1748m/z	152.043	107.607	86.1202	118.339	107.306	126.746	108.671	110.645	103.469	199.014	121.82	136.789	141.511	152.097	154.624	142.695	135.301	171.937
11.41_270.6722m/z	0	0	0	12.2902	0	0	8.01482	0	6.89138	0	0	0	6.55314	0	6.18231	0	8.64618	0
11.41_271.0568m/z	80.3433	25.82	25.3423	9.53989	22.7968	11.3752	24.8122	0	17.5235	46.1168	51.3501	48.9584	32.9368	25.8042	30.228	29.4491	40.1906	29.956
11.41_349.0547m/z	3157.55	3692.7	4431.55	3487.03	3817.2	3347.4	3432.71	3234.63	3165.8	2591.72	3342.85	4268.86	3264.3	3004.93	3048.26	2767.06	4680.21	3098.48
11.41_381.0118m/z	165.695	114.359	163	148.984	111.04	131.68	136.8	144.717	133.514	142.993	143.401	143.068	123.774	101.695	124.314	140.316	192.444	152.969
11.41_447.0236m/z	804.137	951.344	1186.44	948.775	1024.23	987.89	955.95	955.731	821.7	752.699	904.858	1154.09	864.001	834.889	849.511	826.535	1241.74	831.487
11.41_509.5993m/z	7.3897	0	0	0	0	0	0	15.9862	0	0	0	0	0	0	0	0	0	75.154
11.41_539.4280m/z	22.6137	19.6391	0	0	0	0	0	3.57626	0	0	0	0	23.3318	0	0	0	0	18.1502
11.41_549.2962m/z	2468.23	2524.47	2384.62	2393.82	2600.84	2679.81	2532.45	2624.16	2701.64	2593.97	2309.55	2279.9	2589.26	2529.04	2211.96	2321.77	2201.52	2508.23
11.41_554.7102m/z	0	33.7304	11.0802	0	0	0	0	0	27.3547	0.0872142	0	0	0	0	0	0	0	0
11.41_557.7252m/z	0	0	31.9576	0	0	0	0	21.4098	0	0	23.6143	0	0	0	0	0	32.2868	12.9588
11.41_585.2444m/z	8.05496	66.8163	0	22.4325	0	0	0	0	0	46.633	0	0	0	0	0	0	0	0
11.41_612.2118m/z	0	0	0	39.4257	0	97.7631	0	0	0	0	0	0	4.46721	191.583	0	0	43.9791	43.7156
11.41_662.1007m/z	155.856	57.5942	300.194	347.575	263.995	45.0006	80.187	28.0794	50.2158	169.299	391.108	493.119	246.258	328.172	333.256	282.202	296.839	309.874
11.53_209.0941m/z	820.316	900.594	953.429	1176.17	1030.96	920.353	831.101	779.111	654.629	892.652	1173.97	863.317	888.371	782.569	668.63	821.675	939.878	882.766
11.53_217.1074m/z	0	6.75983	6.3211	20.4821	13.6038	6.16164	0	0	0	0	15.395	12.5416	17.1787	22.8059	15.3587	8.65717	20.684	15.6832
11.53_221.5030m/z	0	0	0	5.19157	0	5.95355	0	0	0	0	0	0	7.21322	5.12979	8.09757	4.33396	10.4507	0
11.53_241.0171m/z	0	0	0	0	0	0	0	0	0	74.3537	0	0	0	0	0	0	0	0
11.53_356.9906m/z	4838.28	6830.38	7871.83	5614.19	6680.88	5274.85	4619.88	5345.39	5356.6	4030.26	6550	6497.96	6711.5	5556.3	4875.73	4162.46	6046.07	4716.62
11.53_366.2377m/z	145.611	71.1801	36.7179	155.39	121.14	127.404	168.069	179.567	59.0343	228.944	104.87	100.101	147.119	160.114	63.4934	125.613	71.5518	123.706
11.53_519.0515m/z	136.906	319.868	266.781	176.449	227.721	168.789	130.291	272.603	198.293	95.8757	229.733	136.98	136.443	66.6793	147.929	151.492	295.506	37.4155
11.53_532.1185m/z	68.3725	67.7308	60.0103	22.3207	18.944	0	15.732	0	0	55.7005	44.7781	45.4387	0	1.90486	0	0	52.5044	0
11.53_553.3793m/z	53.0732	0	0	0	0	29.7405	0	9.62736	0	33.8242	0	0	0	3.79473	0	0	0	0
11.53_559.3499m/z	0	0	0	0	0	65.9281	0	0	0	0	0	0	0	0.018776	0	0	0	44.5346
11.53_578.4351m/z	0	16.9946	0	0	0	0	0	73.5526	6.6636	4.97792	0	0	0	0	4.25974	0	0	9.54196
11.53_653.0507m/z	50.7497	0	98.5865	34.9812	183.342	0	82.9594	0	108.89	0	129.039	94.7992	42.703	0	1.57197	0	0	0
11.53_665.3564m/z	0	12.7554	0	0	0	59.2386	0	0	14.393	0	41.2285	0	44.2185	0	0	0	31.9465	0
11.53_708.9128m/z	0	0	0	49.6401	0	0	0	0	0	0	0	0	0	0	0	0	0	0
11.66_132.0298m/z	29213.3	31840.2	34986.3	31826.2	30795.5	23314.6	25371.8	23325.3	25826.3	7370.03	13901	13485.4	13064.4	11325.9	9656.16	10198.1	11349.3	8797.01
11.66_132.2372m/z	0	0	4.72355	2.79761	2.41421	0	0	0	0	0	0	0	0	0	0	0	0	0
11.66_133.0330m/z	2066.98	2240.19	2080.67	2135.27	2204.08	1679.79	1816.45	1602.29	1696.53	672.808	966.917	1028.61	1121.94	915.3	731.294	811.153	788.502	737.438
11.66_236.0922m/z	1008.37	925.826	1243.43	1372.65	1355.81	1036.34	1172.95	945.133	1119.55	1084.59	1167.27	1456.77	1285.6	1271.46	1010.6	1127.82	1266.64	1142.59
11.66_302.0453m/z	17.1845	8.48004	32.2569	18.4557	42.5114	37.6042	25.5919	0	19.2177	0	0	0	0	0	0	0	0	0
11.66_318.0767m/z	0	0	7.9074	19.6527	0	0	0	0	0	0	5.9948	0	0	5.60539	5.5494	6.14596	12.8114	0
11.66_370.0571m/z	9278.22	6306.86	4353.38	3513.24	2810.67	2495.53	2604.16	2162.48	2108.76	8195.65	5394.76	4175.47	3464.81	3023.98	2793.11	2718.04	2458.51	2457.5
11.66_417.3710m/z	0	0	0	0	0	0	24.0643	0	0	0	11.4149	0	0	0	0	0	10.2064	0
11.66_460.8557m/z	0	0	45.9893	0	0	0	0	0	0	0	0	0	0	0	0	11.9778	0	0
11.66_545.1844m/z	0	67.7505	25.3226	20.0744	2.48001	45.645	0.835741	19.7996	16.6797	7.09407	50.4769	18.1579	0	19.1931	19.8106	0	0	15.7307
11.66_563.6733m/z	0	0	0	0	0	0	38.2928	0	22.7026	0	0	0	0	0	0	0	0	0
11.66_571.2919m/z	17.2009	0	0	0	0	0	0	15.9807	0	0	0	3.0862	1.14096	0	0	0.629116	0	0
11.66_683.3986m/z	41.3611	0	0	0	0	0	0	0	0	0	11.0078	42.9299	50.2515	0	42.2459	2.94552	1.0565	0
11.66_690.9643m/z	51.4777	0.0291219	0	0	0	0	0	0	0	0	2.87887	0	0	0	0	0	0	0
11.66_88.0401m/z	657.079	674.071	620.982	699.952	681.026	577.78	612.646	621.447	630.952	433.53	459.411	427.704	456.824	422.746	360.777	355.944	357.348	356.517
11.81_131.0709m/z	64.184	84.3809	67.6567	77.3496	61.1416	82.2602	101.064	93.197	91.5468	86.4884	84.7146	80.0752	111.139	96.3462	70.2947	74.4788	58.9893	88.8802
11.81_131.8243m/z	13.7433	13.1935	12.5335	15.3374	12.1953	10.7427	12.8562	10.5613	9.8787	1.76994	2.91951	3.72484	3.80674	4.35296	3.64449	3.40543	2.31385	0
11.81_152.9857m/z	53.9535	42.8352	43.5707	51.1176	46.4471	55.0801	53.1156	44.4482	49.9809	58.4252	47.0508	46.1388	52.2324	53.4815	52.4246	48.7739	43.447	57.5013
11.81_169.9911m/z	173.91	141.751	156.616	219.189	148.522	175.337	155.501	303.256	224.113	181.562	136.929	184.601	136.867	139.039	125.83	129.367	186.867	166.673
11.81_171.0104m/z	1.47e-05	1.27668	0	5.70829	2.39666	3.91729	7.12319	2.12287	6.2086	3.80508	2.32188	1.71973	0	3.95055	8.07876	2.24821	4.50059	4.06625
11.81_416.0452m/z	25.4575	0	0	0	0	0	33.4711	11.0683	24.9911	27.7282	58.0056	70.5194	36.0734	41.5516	55.4032	35.7471	20.5298	42.0999
11.81_553.1226m/z	0	0	17.1054	20.3652	0	0	7.02552	0	0	0	43.7547	17.2919	0	18.4977	0	0	0	0
11.81_656.5607m/z	0	7.27706	0	57.4046	86.9467	116.797	125.775	33.8466	0	0	51.5206	72.2111	146.989	0	47.0512	0	4.5679	160.052
11.81_666.9287m/z	0	0	43.6803	0	12.1776	0	0	25.8871	26.3486	47.3735	50.3474	97.6442	0	0	0	0	0	0
11.81_678.5157m/z	0	0	121.779	0	47.8297	0	0	0	48.0132	0	0	0	0.262031	87.386	0	0	0	0
11.81_690.1927m/z	0	0	125.013	0	0	0	2.5127	0	27.5019	0	6.96109	0	9.69694	0	0	0	0	0
11.91_163.0178m/z	0	0	0	0	0	0	0	0	0	0	0	2.30101	0	2.97347	0	0	4.46641	0
11.91_398.0177m/z	541.029	605.285	797.469	527.032	610.762	605.336	650.076	665.395	611.849	611.851	589.316	824.675	537.621	627.387	614.942	645.676	794.695	599.227
11.91_448.9813m/z	0	41.0246	24.3947	0	25.3181	0	0	0	0	0	0	0	0	0	0	0	0	0
11.91_501.3585m/z	0	0.724657	23.2246	0.349889	0	6.52421	0	0	0	0	0	0	0	0	0	12.1598	0	0
11.91_530.8312m/z	0	16.9013	22.9313	14.7121	0	0	0	0	0	0	22.1242	0	16.5044	27.1544	0	0	0	18.209
11.91_582.6083m/z	0	0	0	71.1746	0	0	0	0	0.0754547	0	0.733215	36.0728	28.693	0	0	12.8927	0	0
11.91_667.1151m/z	38.9857	5.89629	0	0	0	47.3284	0	0	0	57.9948	0	0	0	0	0	8.77407	0	37.4313
11.91_693.3606m/z	0	0	0	32.5079	0	0	0	0	47.4003	98.1901	0	16.9862	0	0	0	1.34784	0	0
11.91_80.9648m/z	4209.14	3875.81	3651.66	4017.92	3985.06	3702.04	3566.87	3523.19	3192.69	5498.49	4986.14	4468.95	4366.99	4400.81	4007.7	3601.36	3607.23	3551.31
12.05_134.8941m/z	110.602	140.812	196.56	113.252	105.649	91.5638	147.701	90.0167	111.08	110.102	123.627	188.667	168.336	131.41	141.802	144.063	143.884	104.937
12.05_136.9908m/z	52.0083	59.0347	68.9448	82.0467	62.8079	69.9057	71.3914	53.8423	73.9239	72.928	70.0538	76.6588	77.6839	76.2459	78.2546	68.8945	75.2173	72.2175
12.05_148.0069m/z	340.541	240.313	257.341	347.779	202.835	187.184	351.227	184.275	292.224	250.488	252.172	265.52	357.897	196.78	204.77	411.282	389.411	274.702
12.05_244.9848m/z	15.8859	15.4527	31.3215	32.2002	6.52544	22.3088	10.8413	16.406	6.65057	18.1477	37.4906	0	5.68851	14.928	6.26085	39.8902	5.69122	25.0992
12.05_285.5695m/z	78.0192	108.418	71.1573	95.5536	106.466	66.2691	83.1616	60.7436	99.963	23.1302	50.7334	51.1818	62.2896	54.1172	48.7086	65.454	45.0615	61.1516
12.05_377.9950m/z	21.7632	54.5301	104.901	59.6013	0	35.5482	0	13.2324	35.395	0	56.9897	91.3124	105.41	27.7211	44.0605	77.3096	38.2867	47.9892
12.05_460.5214m/z	0	0	37.6467	0	46.1008	8.69e-05	0	0	0	0	0.830974	0	0.28656	25.3682	0	0	0.0667644	0
12.05_476.5576m/z	0	16.6097	0	0	0	0	0	0	0	0	0	0	0	28.6105	0	0	0	0
12.05_490.3071m/z	0	0	39.7508	0	0	0	0	0	0	13.8818	0	15.1157	15.0486	0	0	0	0	14.5321
12.05_541.0557m/z	0	0	24.16	0	0	23.7112	0	15.5023	0	0	0	18.8478	30.2899	0	0	0.00243494	33.4375	11.547
12.05_543.9507m/z	0	0	3.90966	0	0	0	0	0	33.9499	0	0	3.71399	0	0	0	0	0	0
12.05_572.1453m/z	122.099	128.025	108.596	172.12	162.904	164.012	198.193	91.1738	70.34	42.3257	76.9918	151.428	38.5916	100.579	89.5127	97.7238	107.758	0
12.05_582.4409m/z	0	67.2574	0	0	43.449	0	0	0	0	0	0	0	0	33.9016	24.7536	0	0	46.3071
12.05_602.9901m/z	0	52.838	0	0	9.01684	35.5512	0	0	5.22292	133.515	0	0	61.6176	0	0	54.3003	55.0119	0
12.05_632.7396m/z	0	0.00698139	0	51.0244	87.2794	0	39.0032	0	3.30033	0	0	0	2.41257	0	0	110.494	33.0104	54.6914
12.05_663.3351m/z	0	0	27.556	0	7.41085	0	0	0	0	0	0	0	132.379	0	63.959	0	15.3166	0
12.05_675.3083m/z	97.5647	37.0959	0	0	0	0	0	0	52.2458	0	0	0	0	1.30806	0	0	0	5.90678
12.05_69.0344m/z	3.05991	0	2.31313	3.50121	2.16521	2.61049	1.5703	3.64413	3.38757	3.47425	1.88469	3.28603	0.802222	0.954026	3.32565	2.16803	1.46641	4.72388
12.17_100.0219m/z	2.98409	5.27018	4.82691	9.49704	4.19739	6.26309	5.71262	7.8367	9.16424	6.89167	15.8608	10.6075	5.22168	7.03671	5.88224	5.17752	7.26063	8.99052
12.17_123.0157m/z	5.1813	6.39926	5.48947	10.3564	6.72943	5.81612	6.9408	5.70066	9.92438	8.74842	17.5798	12.1226	5.97864	8.99468	6.73952	5.23621	10.0225	4.79353
12.17_125.0715m/z	0	4.17285	10.9162	10.3563	3.0266	6.26734	7.12698	0	10.8891	11.6129	8.97385	6.35699	7.46614	3.84877	9.98851	10.198	6.03575	6.05303
12.17_133.9913m/z	21.9008	17.706	12.5334	23.411	12.8388	20.8507	15.0151	28.4035	14.7231	25.7819	18.2084	12.2532	17.6977	27.339	29.0838	20.1866	9.24247	22.9119
12.17_139.0507m/z	0	4.26173	6.52774	8.48006	5.54776	3.02501	4.81248	3.28077	8.83483	6.1285	13.2036	10.5347	4.55835	6.40598	5.45917	7.10225	8.81824	0
12.17_151.0507m/z	12.1297	10.4868	12.4831	21.3091	15.6224	15.0203	14.23	11.7126	17.6832	12.4311	16.7414	17.7159	12.4164	13.5525	22.0896	29.6767	14.4294	20.5011
12.17_160.0068m/z	60.7971	75.3847	80.3989	114.104	71.9545	79.0229	83.5238	66.4519	80.9412	120.493	127.32	119.782	92.1669	116.713	90.6033	93.439	72.1887	88.021
12.17_169.0612m/z	46.9732	53.1372	58.102	83.0365	53.1932	67.8	71.1304	58.4098	63.4343	92.0736	91.3247	78.7476	66.0048	86.7469	64.2047	64.1677	65.8088	77.1507
12.17_183.0404m/z	34.1015	33.577	55.8567	68.3848	38.1918	44.6301	51.0694	38.1041	60.7955	53.6973	91.7799	71.7551	45.7708	58.0076	47.8687	48.533	55.4369	40.535
12.17_195.0404m/z	0	4.50716	5.14007	4.74141	5.12265	0	0	6.77954	5.86515	10.6464	13.317	5.46415	4.36274	10.5485	10.0711	0	14.243	4.4965
12.17_203.0489m/z	4.30853	8.169	5.26506	12.0903	4.60225	0	3.90064	5.40073	9.63776	5.31968	19.1838	15.0147	7.63376	9.80985	0	6.57116	10.9874	0
12.17_213.0510m/z	0	5.5633	10.4989	4.70165	5.78655	0	8.99638	0	12.2736	0	19.07	10.33	8.96039	12.2195	9.4866	11.3822	16.8493	4.88226
12.17_229.0280m/z	107.171	145.032	101.002	130.361	112.944	131.623	132.108	112.245	141.578	159.861	166.789	107.238	125.975	144.649	150.468	129.682	133.114	144.645
12.17_247.0387m/z	188.505	337.78	357.934	376.525	300.245	247.795	299.899	276.331	495.1	413.845	765.717	569.55	382.598	430.495	298.108	340.555	536.052	303.658
12.17_421.0395m/z	72.5601	0	14.9698	22.2726	16.1828	52.4903	13.238	26.2768	41.0338	10.7852	63.2609	68.1642	114.844	59.874	12.0632	138.492	143.38	10.8015
12.17_449.0352m/z	0	0	28.8275	0	19.9265	0	29.5895	0	127.407	15.3559	61.3059	25.0749	41.9338	22.5509	65.5999	11.1668	26.7252	31.596
12.17_546.9263m/z	0	0	18.5588	0	0	0	0	0	12.393	0	0	0	0	69.2774	0	8.17467	0	23.2213
12.17_549.5449m/z	0	0	0	0	0	0	19.0703	0	0	0	0	0	0	0	1.94858	0	0	77.3085
12.17_635.8668m/z	0	236.383	0.502899	0	64.5701	0	0	0	0	51.4189	11.79	8.17106	0	0	87.6547	233.362	0	118.765
12.17_86.0244m/z	14.0429	11.6258	13.2115	20.8564	10.9429	15.319	12.3177	11.1012	17.0238	21.4894	22.4859	17.2331	11.2366	21.9325	16.133	15.1588	13.7992	18.1482
12.32_118.9982m/z	71.9384	86.3751	109.615	102.192	76.8394	99.2809	96.2494	80.8474	99.6054	95.5343	135.957	101.423	87.9062	90.2948	95.5637	100.264	95.295	88.001
12.32_140.9665m/z	48.9098	63.2688	34.9974	50.5343	42.9359	56.0503	58.9417	62.7928	76.6852	44.0487	77.9488	68.5948	59.2425	39.2952	62.5301	54.3499	104.244	54.0183
12.32_345.0074m/z	64.8194	149.466	185.183	161.878	90.9835	102.067	116.634	94.3241	163.766	166.273	318.7	301.491	187.09	184.498	121.41	138.188	241.085	160.442
12.32_514.7700m/z	0	0	0	4.2241	0	0	0	51.5731	0	0	0	0	0	0.836149	0	0	26.7477	0
12.32_547.1708m/z	0	0	0	0	0	0	0	0	0	0	8.49862	1.59839	5.46664	6.05991	2.89952	6.49251	0	74.3648
12.32_593.4279m/z	29.3482	38.4016	34.3187	55.4978	37.1014	43.6659	0	209.364	4.71184	41.2331	0	0	0	0	64.0998	0	0	40.4712
12.32_604.9075m/z	43.0169	0	0	0	0	60.1641	0	0	0	0	0	0	0	0	0	0	0	43.6106
12.32_618.3025m/z	0	31.8314	0	40.5567	0	1.69332	1.82659	0	5.99438	102.562	0	68.1353	86.0047	43.1927	0	21.7839	0	73.3446
12.32_620.6465m/z	0	0	68.0261	32.6924	85.725	79.3982	30.1604	0.63147	0	0	0	0	0	0.3986	146.816	27.6644	2.23061	0.324296
12.32_669.7033m/z	0	0	0	0	0	51.8565	4.66597	0	0	0	0	0	3.09301	0	0	45.0215	141.017	0
12.32_693.6481m/z	0	0	0	0	0	0	86.3329	0	73.5127	0	0	0	0	0	209.637	0	0	0
12.32_96.9848m/z	21.13	34.5036	29.1494	27.095	22.8211	4.44473	20.3323	26.2531	46.5261	14.0686	33.3994	1.98902	20.0615	19.1807	19.6244	10.3824	44.4655	32.2682
12.41_112.9852m/z	501.807	461.322	441.312	341.916	336.835	323.71	338.774	294.838	504.12	432.487	532.351	428.189	431.138	325.023	411.878	451.734	344.582	340.456
12.41_116.0396m/z	3.69758	5.0177	0	6.55473	0	0	3.98189	0	0	41.5867	31.5211	3.68434	3.44852	0	0	7.05845	0	2.02077
12.41_124.0069m/z	2493.05	2329.61	2869.45	2692.72	2410.62	2491.2	2535.68	2071.32	2595.46	2093.48	2185.11	2522.31	2284.45	2344.95	2053.94	2350.31	2297.07	1998.03
12.41_126.0023m/z	144.45	130.271	163.028	175.159	144.162	161.061	159.663	210.004	184.825	148.084	126.33	150.649	117.734	125.688	115.963	129.595	138.998	132.789
12.41_194.9268m/z	22717	30341.1	46150	23824.3	23642.5	25872.2	24201.7	31138.9	34945.3	20236.7	49431.8	44288.3	29485.6	19282.5	30413.8	22833.8	49648.5	25159.5
12.41_195.9311m/z	0	0	0	0	0	0	0	0	0	0	0	60.353	10.9315	0	0	0	0	0
12.41_549.6220m/z	0	0	0	0	0	0	0	0	0	19.7409	0	20.0996	0	0	0	0	0	0
12.41_563.9587m/z	91.4931	0	0	0	2.2025	0	0	0	12.0971	0	0	0	0	0	0	0	0	0
12.41_577.0093m/z	0	0	222.708	0	123.953	0	0	0	0	0	25.2452	0	76.9361	7.61204	51.5254	0	8.22884	60.8972
12.41_585.3708m/z	0	0	0	14.4219	0	0	0	0	86.114	0	0	0	49.8226	177.876	50.6364	0	0	37.7315
12.41_585.9254m/z	0	26.1786	0	0	0	0	0	40.0932	18.4409	55.6407	0	52.367	0	0	0	0	0	0
12.41_588.7442m/z	0	151.826	32.2659	0	0	1.62312	0	51.7574	0	0	29.7417	29.2404	0	0	0	0	0	0
12.41_590.2987m/z	0	28.7635	0	0	0	0	0	0	0	0	0	0	0	0	98.7784	0.242881	0	17.3457
12.41_634.2791m/z	0	0	104.504	52.9284	0	68.0412	42.5342	0	85.109	39.4602	39.7105	0	66.9829	49.9653	31.7782	125.673	3.38164	101.734
12.41_664.6218m/z	0	78.3958	0	65.6613	0	0	0	0	200.721	0	0	0	0	94.3183	0	0	0	0
12.41_666.1092m/z	0	144.214	0	136.195	67.5595	7.08213	0	0	0	0	151.125	31.4658	0	0	0	47.9513	158.992	35.2719
12.41_687.6213m/z	0	12.3256	0	0	61.3634	0	0	210.998	90.6805	0	0	99.1603	0	0	79.2177	0	0	0
12.41_688.1193m/z	0	0	0	0	0	0	0	118.681	5.81468	0	0	0	75.9407	0	30.5897	0	0	0
12.41_92.0431m/z	4.20685	4.13179	5.007	7.74659	3.16338	2.72272	5.39475	3.83514	5.52091	91.3448	82.4798	12.3035	4.91341	7.14186	2.30857	8.18251	4.39916	1.83591
12.41_95.9522m/z	36.9659	59.1442	71.5295	52.1461	47.3269	45.5469	50.714	53.4504	67.8759	50.0125	83.9884	65.9832	55.6109	39.6612	49.771	59.0218	85.9268	47.6569
12.41_96.7311m/z	14.3235	22.4163	25.3548	16.3132	17.4338	15.7556	17.2327	22.3034	26.7438	13.3297	36.9713	29.236	20.1512	11.313	23.4745	13.0142	39.8391	15.9473
12.41_96.9570m/z	26.3787	56.9633	91.3871	3.58393	5.41098	46.9863	44.4735	48.4907	64.0491	1.18847	90.5794	0	35.4293	0	65.3495	0	66.9372	0
12.41_96.9597m/z	146345	173819	203958	159161	155651	158821	150679	178522	193627	127792	218940	186461	152189	124247	152385	126237	212566	140555
12.41_97.0560m/z	108.258	145.049	217.224	104.245	118.547	115.606	95.2399	142.634	162.971	94.953	251.639	191.194	151.412	81.2785	142.996	110.241	242.693	113.174
12.41_97.0579m/z	7.78433	5.93746	19.6282	8.15986	10.1939	6.19558	4.37225	10.7484	15.9175	5.38394	30.2914	25.7279	17.0792	6.26222	8.10986	6.47185	33.892	9.01015
12.41_97.1881m/z	7.05651	0	11.8848	1.8075	0	7.64344	0	0	8.52402	0	17.34	13.8883	4.24446	2.92866	10.2469	0	11.4203	7.98197
12.41_97.3875m/z	0	0	7.98403	0	0	0	0	0	5.1864	0	0	6.12583	0	0	0	2.75363	8.12879	3.97722
12.41_97.9638m/z	236.352	285.843	325.177	251.086	219.235	236.544	231.414	279.688	314.149	222.264	368.722	326.946	278.296	222.809	265.116	218.552	369.959	238.447
12.41_98.9555m/z	7103.99	9142.33	11034.3	8025.1	7798.41	7956.4	7463.72	9530.12	10403	6690.76	12083.4	10106	7915.45	6387.24	8194.16	6850.31	12008	7260.8
12.52_125.0063m/z	0	0	0	0	4.3107	0	0	0	0	0	0	4.67738	0	5.55926	0	4.60371	0	0
12.52_165.0551m/z	122.829	134.15	125.364	194.846	173.616	133.198	183.75	133.034	180.749	184.577	185.968	174.929	157.15	193.761	138.151	179.337	158.161	145.321
12.52_167.0012m/z	0	0	6.8875	0	0	0	0	5.0615	0	0	0	0	0	0	0	0	0	0
12.52_173.0812m/z	237.115	152.896	214.294	177.422	171.042	174.262	177.315	212.232	229.449	268.268	220.202	165.427	176.952	217.864	234.798	225.008	160.047	203.363
12.52_223.9700m/z	21.6123	6.23677	33.0066	16.0279	27.759	24.1773	24.2214	18.6048	6.348	18.6241	10.5274	6.40569	14.2072	13.1251	23.2209	13.7727	10.2	19.3358
12.52_244.0126m/z	1767.21	1855.21	1533.83	1870.69	1874.23	1733.46	1769.41	1742.87	1792.9	2191.33	1999.09	2004.39	2296.28	2259.18	2134.71	2186.28	1986.07	2148.73
12.52_519.0520m/z	167.833	324.046	294.776	387.304	330.907	158.937	122.977	91.7862	169.051	103.856	209.231	350.2	429.148	367.181	176.611	53.7041	151.856	208.827
12.52_588.1944m/z	0	0	0	0	0	32.051	0	0	0	17.1797	5.78254	36.8108	0	0	0	0	0	0
12.52_658.9108m/z	0	0	0	0	3.98741	0	21.4364	0	0	0	0	3.83777	0	0	0	114.908	0	0
12.52_669.3658m/z	121.185	0	116.94	0	0	56.8055	0	8.94579	0	0	0	0	0	0	0	0	14.4757	13.0569
12.52_669.6015m/z	49.9627	0.789984	0	54.9762	0	0	0	0	7.48412	0	0	0	0	2.82591	0	0	0	0
12.52_672.3303m/z	0	0	0	0	0	0	62.6607	74.9719	0	73.7972	0	0	44.3478	0	0	0	0	53.1056
12.52_682.9862m/z	0	171.359	0	0	82.6967	41.4149	0	0	0	3.35948	1.05762	0	82.9389	0	0	0	0	0
12.66_144.8360m/z	0	3.45309	0	5.7708	0	0	3.3929	0	0	37.7392	28.0717	54.3109	51.9914	48.9955	29.0584	46.0953	38.2519	30.3074
12.66_145.0091m/z	0	1.69869	1.10416	0	0	0	1.90656	0	0	6.06682	20.8486	13.5322	1.90517	10.2934	12.8416	0	13.8307	0
12.66_146.7877m/z	10.0681	9.71645	29.613	27.2355	17.8769	5.70978	21.3006	7.19316	20.4074	0	0	0	0	0	0	0	0	0
12.66_148.0211m/z	0	4.80674	4.96525	0	0	7.70942	3.32425	3.42869	3.7046	17.7997	14.3423	21.7035	22.1963	27.6654	16.5317	14.9305	10.9857	15.2655
12.66_168.9806m/z	175.971	158.011	186.827	178.345	192.852	163.52	162.004	146.576	190.381	267.948	303.12	372.761	282.193	319.576	320.479	350.562	289.978	222.636
12.66_192.0330m/z	234.197	287.652	256.36	329.69	277.804	203.957	268.592	206.652	261.375	229.595	301.163	310.416	292.112	258.638	226.281	323.003	259.745	241.212
12.66_296.0633m/z	0	32.6087	19.3162	27.3321	0	7.68588	21.6451	0	0	21.5137	24.638	32.2886	42.4735	31.5655	30.3105	70.4021	29.5307	32.3651
12.66_376.0345m/z	12.6194	0	0	0	12.4132	0	0	0	0	0	17.9188	12.7987	0	15.8556	27.6964	13.1318	0	0
12.66_381.0115m/z	29.3345	0	53.7253	58.5135	23.26	24.2769	52.7582	67.3634	47.7235	14.5592	59.1621	0	26.5904	13.2388	49.4262	74.8012	62.7925	69.3798
12.66_397.1048m/z	11.9601	0	0	0	0	0	0	0	0	0	0	0	0	0	0	0	0	0
12.66_433.1295m/z	59.3341	125.819	55.8834	122.384	92.6419	119.954	94.4352	128.521	101.657	120.917	62.2471	87.7471	86.0004	132.56	118.248	130.819	75.481	67.8759
12.66_433.6307m/z	14.2837	26.4684	0	29.9085	6.19666	28.0712	0	0	32.6152	36.8187	33.2586	0	0	23.8516	57.0056	18.6503	0	25.1047
12.66_549.7981m/z	0	0	0	0	0	0	0	20.8764	0	6.30407	0	0	0	0	0	0	0	0
12.66_553.9251m/z	0	0	0	0	21.7271	0	0	0	0	195.594	5.21485	15.8154	0	10.9978	0	0	34.5201	3.11555
12.66_590.5093m/z	0	0	0	0	0	0	60.1864	0	27.9559	65.9877	0	0	0	0	0	0	0	41.1112
12.66_670.2895m/z	0	69.7432	51.388	0	16.0291	143.719	0	0	47.9085	0	0	0	12.7747	0	0	0	0	0
12.66_673.8209m/z	0	11.6401	0	0	0.38269	0.488812	1.26237	0	0	0	0	0	0	0	0	0	0	0
12.66_693.3650m/z	0	0	0	59.5882	45.2266	0	0	0	0	0	0	0	129.388	0	0	0	0	0
12.66_707.9062m/z	0	3.61493	0	0	38.9246	0	10.4266	0	4.25983	0	133.916	0	0	0	0	0	0	0
12.66_99.9254m/z	6.71991	5.24691	4.79761	3.69791	0	3.09459	5.03442	0	7.819	3.94343	5.18284	9.30652	9.03103	8.43126	10.8833	7.06355	11.2838	3.09036
12.78_134.0468m/z	55.9464	54.6665	53.4131	107.611	66.2544	44.9202	67.7389	16.0208	61.4267	76.6799	99.4053	120.34	98.7534	127.521	86.9932	118.475	81.0846	84.2147
12.78_145.8657m/z	94.8411	82.6584	41.9059	132.918	94.3079	75.4455	93.7809	89.4542	80.7273	134.921	69.7011	104.009	99.1881	120.706	130.04	175.402	82.7379	100.554
12.78_152.9857m/z	101.342	97.6171	118.022	100.273	116.376	87.5279	119.74	103.248	118.274	63.3933	82.0861	84.9199	106.394	103.899	111.551	136.51	99.1504	84.4234
12.78_187.0603m/z	3.91475	0	3.79219	9.07068	0	4.79053	4.44106	0	0	4.53947	0	0	0	0	0	4.87126	0	0
12.78_278.0361m/z	234.734	220.361	194.196	432.58	288.215	176.079	273.044	83.5207	277.952	311.979	399.828	456.374	405.881	482.348	377.7	417.684	317.935	293.133
12.78_278.5282m/z	667.11	701.384	614.777	992.389	794.2	520.012	819.513	126.862	615.465	849.783	1191.83	1320.7	1279.76	1404.92	1074.78	1374.07	1112.11	949.254
12.78_278.5379m/z	0	0	0	17.9204	0	0	0	0	0	0	13.5191	17.3464	0	16.2482	11.1809	0	0	15.9011
12.78_279.0301m/z	7.01535	24.7332	11.9851	29.9369	0	21.0235	25.5664	0	0	12.3479	23.4795	49.4901	30.3935	57.2531	39.6499	35.3593	19.6223	38.9878
12.78_285.5361m/z	27.0585	84.3232	21.7141	39.7453	42.8433	22.0727	44.3988	19.9936	44.9379	32.653	75.584	66.3333	66.7661	64.4921	49.343	66.6961	46.0686	26.3083
12.78_382.9913m/z	167.278	134.555	155.576	170.407	191.246	157.23	148.433	186.936	179.34	139.443	113.414	166.449	181.857	190.478	161.399	227.597	200.463	134.852
12.78_389.1326m/z	0	0	0	0	11.3786	0	0	0	0	0	0	0	0	0	12.2303	0	0	0
12.78_437.0274m/z	10.8545	0	5.49611	4.938	0	10.1864	14.7164	0	0	2.01826	0	15.9355	0	36.5688	23.2537	6.46512	15.7029	6.99857
12.78_475.0860m/z	0	0	33.579	0	0	0	35.5356	0	0	0	0.70259	29.8131	0	0	22.8321	0	0	7.60579
12.78_498.0445m/z	96.4517	116.491	100.514	127.587	43.791	0	122.536	0	121.426	167.416	176.958	254.888	214.62	195.452	154.448	261.29	74.2223	171.072
12.78_554.1061m/z	0	88.9931	0	0	19.5666	0.302307	21.5075	0	0	25.059	0	0	0	0	0.765421	0.576432	0.315268	0
12.78_557.0787m/z	1505.56	1491.88	1360.18	2275.12	1667.85	1117.3	1586.69	399.068	1418.38	1837.46	2362.17	2680.8	2239.47	2696.07	2046.63	2692.91	1931.44	1931.97
12.78_558.0625m/z	2864.64	3350.81	3522.04	4670.24	3388.38	2079.53	3250.2	1027.24	3078.46	3415.55	5327.46	6150.1	5247.29	5757.7	4577.49	6266.01	4839.57	4209.07
12.78_572.0782m/z	174.994	190.222	162.415	95.7557	125.968	68.2984	81.2309	30.3326	48.5521	96.7957	134.451	183.131	0.0339782	92.5091	63.0205	58.2731	166.625	71.5929
12.78_596.1453m/z	0	0	21.2759	0	6.45672	68.9785	0	0	0	32.6546	0	0	0	0	0	111.765	0	0
12.78_606.0302m/z	0	24.2952	0	90.7918	0	0.00699128	0	0	0	0	3.71013	13.1527	0	30.0757	38.5192	0	0	0
12.78_632.0998m/z	0	0	0	0	0	0	0	10.284	0	0	47.3933	5.42891	0	32.9228	0	5.18314	0	42.792
12.78_655.0470m/z	0	51.1727	108.497	78.5718	126.203	81.2463	0	0	336.954	81.7953	170.429	297.523	167.925	103.044	75.6769	78.9359	112.689	69.0139
12.78_670.0465m/z	0	0	131.483	0	52.7868	0	241.934	0	57.7723	54.9687	24.1987	148.382	0	0	8.39121	74.3517	0	0
12.78_689.8526m/z	0	131.357	0	18.4253	0	0	0	0	0	0	68.5182	0	0	0	0	0	0	0
12.88_153.0551m/z	19.8827	7.2474	16.6863	22.4773	16.2733	21.3531	14.6864	9.52287	15.5567	12.6405	14.6154	26.3707	12.9553	17.7709	17.6506	12.191	15.874	17.8703
12.88_165.5506m/z	12.9953	8.43049	12.4857	8.4739	16.2869	14.0493	18.6183	15.2818	6.27627	4.07635	0	10.6545	11.1782	4.00321	11.3357	0	9.55804	11.7812
12.88_180.9889m/z	0	0	0	0	0	0	0	0	0	8.03123	6.69931	0	6.98946	7.98955	0	12.1971	0	0
12.88_189.0115m/z	62.0234	37.0363	60.2082	63.6294	39.7932	64.6016	59.2875	51.6863	56.1712	55.086	36.9656	39.8742	42.9963	35.4264	44.7025	78.4075	51.5008	54.3527
12.88_189.0510m/z	0	0	0	0	0	7.61785	8.06635	0	0	0	0	0	0	0	0	0	0	0
12.88_198.9967m/z	0.0379995	0	0	0	0	6.23811	0	3.99336	0	10.7751	5.85237	5.99689	0	0	0	6.51705	10.0529	5.26153
12.88_326.9796m/z	898.113	1123.75	1434.94	906.631	749.632	758.58	777.936	733.608	833.419	1418.54	2591.63	2639.01	2525.42	1817.07	1883.06	2019.52	2588.98	1860.35
12.88_376.0662m/z	136.565	174.401	124.789	182.523	75.5414	117.562	97.4104	56.6725	91.1046	380.646	516.453	473.614	541.796	504.208	405.43	468.526	375.191	432.731
12.88_387.0017m/z	97.5926	85.2648	133.944	78.6006	101.954	54.0414	14.4291	89.3966	91.6285	39.8071	323.666	207.547	157.307	112.268	186.868	22.8276	74.6403	89.2503
12.88_431.0074m/z	111.455	83.6542	154.239	64.4372	46.9594	74.8156	61.886	62.0965	58.8577	137.582	219.514	244.309	231.111	171.989	138.366	168.763	246.083	137.306
12.88_459.0337m/z	58.8741	139.853	68.3303	114.222	53.5205	50.7295	54.3537	0	61.0881	196.802	520.727	374.273	612.423	358.402	278.457	350.248	414.228	234.473
12.88_472.1042m/z	0	0	0	0	0	0	0	0	0	0	7.70839	17.3278	0	0	0	0	0	0
12.88_502.1096m/z	0	0	0	0	0	0	0	0	0	0	39.3965	0	2.99898	0	0	0	0	0
12.88_548.6460m/z	30.1328	0	0	0	6.44927	22.5059	0	0	0	0	0	0	0	0	0	0	0	0
12.88_553.8972m/z	0	34.0159	0	0	18.9172	19.6986	0	0	16.5555	0	0	0	8.48267	0	0	0	0	0
12.88_570.9695m/z	0	0	0	0	0	0	0	0	0	0.022645	0	68.5153	76.9082	0.219466	0.16711	0	0	0
12.88_574.8129m/z	8.43699	0	0	0	0	25.1178	0	0	0	0	55.6489	0	0	0	7.07133	49.6759	0	0
12.88_584.8244m/z	138.464	0	0	0	0	0	0	0	45.3039	0	0	6.36127	0	0	0	0	0	0
12.88_667.0160m/z	0	0	39.0842	0	110.319	9.90784	0	0	0	66.3634	0	0	0	0	0	37.0363	0	0
12.88_712.8452m/z	0	78.0881	58.2418	0	0	0	183.365	0	0	65.7133	0	0	39.167	0	0	0	0	0
13.03_140.9187m/z	58.2963	60.5503	97.0265	45.245	51.9022	62.4701	49.4009	52.0551	66.1859	52.5101	75.555	57.3613	54.1379	56.1743	60.3088	60.124	66.9923	52.8284
13.03_142.9166m/z	63.1759	53.6096	110.735	53.6781	50.6205	66.5634	51.0607	59.1629	69.0659	57.2942	86.5954	59.23	56.5242	63.0985	66.4983	59.364	67.6844	54.7925
13.03_157.0136m/z	45.3083	26.9683	28.9786	34.8443	26.6624	37.0164	26.5535	26.2078	32.8054	17.855	35.8574	28.2249	36.4575	18.77	20.9972	17.3251	16.4474	37.0083
13.03_196.0011m/z	96.5965	58.6871	81.4753	95.2514	75.2056	90.7867	71.2748	66.8749	86.1529	80.8767	65.968	61.3889	84.6816	55.4507	66.8077	91.6839	77.7822	79.2611
13.03_208.0278m/z	195.69	366.877	266.008	278.029	234.073	161.909	199.517	187.787	204.278	216.919	384.177	362.676	336.226	304.338	229.787	282.444	327.24	260.572
13.03_219.1747m/z	67.1443	43.7813	55.7326	77.9976	60.0804	70.4079	44.7098	48.4744	57.888	71.779	69.0644	55.123	51.7644	51.8402	70.0716	70.1195	43.6799	58.2844
13.03_225.9714m/z	169.914	177.461	221.397	170.083	153.111	170.062	164.279	146.417	181.887	212.26	288.742	197.661	210.394	225.545	228.463	233.965	213.669	203.067
13.03_226.9555m/z	18.4681	12.4113	35.4335	14.8422	14.9477	12.0392	0	0	18.6455	0	0	0	0	0	0	0	0	0
13.03_227.2010m/z	16.3806	7.01943	0	6.86487	0	10.5982	5.01178	7.10919	16.0033	7.68465	0	0	0	5.71173	11.3535	0	0	0
13.03_283.0009m/z	107.296	35.6327	71.0379	68.6381	91.4813	57.2104	61.6928	67.1587	98.5411	62.042	47.5672	93.8648	51.2179	57.1104	49.8139	51.3569	61.4962	53.222
13.03_447.0931m/z	0	0	9.01436	19.5853	0	0	12.9092	0	0.0781673	0	0	0	0	0	0	2.42056	0	0
13.03_531.2548m/z	129.304	86.4162	98.3127	31.1264	119.472	66.4427	133.347	95.558	108.858	233.353	194.289	85.5233	112.958	150.403	102.554	140.745	119.394	40.7015
13.03_533.2530m/z	159.475	70.5875	103.185	49.9582	110.444	152.696	142.451	53.7043	132.518	91.5377	124.508	93.8388	124.341	132.994	106.931	144.197	149.095	86.9233
13.03_554.9622m/z	0	4.34005	0	0	0	0	0	0	0	0.110057	12.6883	50.9844	0	34.9136	0	0	0	0
13.03_557.3351m/z	0	41.3031	0	0	0	30.8328	0	0	0	0	79.4207	0	0	34.6184	0	0	0	0
13.03_604.1604m/z	4.04341	0	0	0	0	5.12028	0	0	0	0	0	49.3979	0	0	76.5587	0	0	3.95195
13.03_606.9903m/z	97.8482	68.4002	95.8552	0	78.9694	52.3926	104.735	20.3162	76.223	46.6385	109.116	32.8639	136.46	0	25.4521	27.7531	0	34.8
13.03_656.1322m/z	32.2668	0	0	0	25.3369	119.861	0	50.9757	0	0	0	0	58.9755	0	0	187.797	0	1.86782
13.03_662.1023m/z	0	0	5.24489	3.12718	0	0	277.07	55.0117	0	10.8849	46.1472	166.712	56.5942	69.0716	76.2606	57.4724	51.1917	0
13.03_663.8480m/z	56.1438	105.045	0	0	0	0	0	36.1211	0	0	0	0	0	1.87899	0	0	0	0
13.15_135.0100m/z	101.979	57.2177	38.8256	75.4034	69.2261	90.9165	87.5968	87.7847	71.0656	108.499	68.7081	48.5793	73.9508	86.7939	94.0267	81.0895	48.1672	91.5982
13.15_227.9696m/z	165.816	172.095	202.623	137.029	161.655	167.74	154.383	157.964	190.169	111.438	301.477	186.694	208.064	115.634	220.353	104.168	119.382	161.762
13.15_231.0325m/z	174.178	91.002	132.756	165.451	126.534	138.753	133.739	105.555	135.832	138.187	115.908	113.288	134.107	87.5935	115.689	126.151	127.116	127.824
13.15_237.0762m/z	88.9409	98.9982	125.872	108.671	85.3845	76.6126	87.7146	73.1559	94.4471	281.511	204.134	153.158	91.8939	99.0244	135.67	105.738	109.662	104.114
13.15_281.0539m/z	122.12	144.945	164.187	157.366	138.595	132.786	140.312	126.459	140.946	127.286	138.946	213.531	170.968	124.679	130.257	200.606	170.468	166.262
13.15_295.0702m/z	150.635	114.247	165.075	115.975	133.109	126.082	117.884	76.8779	117.06	100.988	86.3625	167.303	124.739	99.9825	96.4019	142.597	116.779	116.425
13.15_335.0655m/z	579.587	389.028	611.32	326.066	298.711	609.493	545.145	1068.29	791.415	199.582	208.398	188.244	94.9662	87.3991	131.757	172.359	212.005	220.066
13.15_337.0715m/z	0	42.0859	29.2638	61.1512	0	11.0176	23.7185	16.8705	82.8365	31.9348	84.2055	82.8105	28.1784	16.9382	0	8.94753	100.161	0
13.15_433.0346m/z	119.708	55.6779	121.206	37.7823	0	105.072	119.061	168.961	144.869	38.5006	44.4246	0	14.3278	0	20.2732	0	0	14.9091
13.15_449.0422m/z	12.2621	0	31.6601	42.5757	0	0	24.3524	17.8337	0	0	0	14.0501	0	0	0	0	0	0
13.15_449.5411m/z	0	0	0	0	0	0	0	0	0	0	0	0	0	0	0	40.8527	0	0
13.15_510.2611m/z	0	0	0	0	0	6.15743	0	0	0	0	0	0	35.4595	15.2609	34.4387	31.948	0	0
13.15_513.0962m/z	16.5895	0	0	0	0	0	0	0	7.42511	0	0	0	0	0	0	0	0	0
13.15_546.6901m/z	20.3516	0	0	0	0	0	9.68956	0.051805	0	0	0	21.3213	0	0	0	72.2024	29.4223	0
13.15_584.9465m/z	0.748913	0	0	0	0	0	0	0	57.8614	0	0	0	49.2519	0	0	73.6839	0	0
13.15_586.9092m/z	0	0	77.8984	35.4086	36.8441	0	106.022	0.109836	0	59.1054	0	63.1974	0	101.592	0	0	0	45.1941
13.15_612.5546m/z	0	0	19.2503	1.24428	0	0	0	19.8946	0	10.6	0	0	3.31452	0	42.795	110.072	0	1.1275
13.15_653.5894m/z	5.27966	0	47.2399	0	35.3985	0	0	0	0	0	170.669	0	0	57.7718	34.633	27.0986	69.0064	112.156
13.15_96.9762m/z	20.7013	6.584	12.0069	15.9502	11.1015	12.091	8.60598	14.1558	16.212	15.5899	14.5163	16.8645	11.4083	1.95831	10.6724	13.1454	11.9747	14.8817
13.29_126.9915m/z	2097.3	2508.23	2598.31	2587.56	2420.8	1949.18	2561.55	1802.53	1713.43	2337.69	2718.74	3479.55	3102.05	3171.93	2736.55	3034.78	3106.48	2672.07
13.29_127.0163m/z	1.55366	2.5367	0	3.62921	4.57975	3.7561	1.55559	3.36233	2.72527	1.44967	1.70106	0.620586	0	3.42806	2.15583	2.78108	0.818258	0.970889
13.29_127.4931m/z	209.46	255.553	254.27	214.199	244.957	194.925	229.439	177.948	171.045	214.819	260.559	329.523	328.127	307.185	275.399	278.882	282.86	265.44
13.29_136.9909m/z	198.879	165.66	191.917	174.273	171.598	168.586	176.034	163.191	168.972	167.295	175.009	188.624	173.185	188.611	175.008	171.097	178.085	174.566
13.29_188.5445m/z	4.71611	0	0	0	13.7281	14.6846	0	0	0	0	7.06521	0	0	0	0	0	0	0
13.29_254.9906m/z	8998.2	10528.9	11767	10253.4	9337.67	8496.04	9272.58	8233.25	8336.18	8258.54	11614.7	13231.9	12938.5	10959.2	10683	11708.8	11915.7	10833
13.29_318.0943m/z	48.1054	59.2627	96.0658	91.4342	69.6792	85.8133	68.5442	45.3992	58.0419	32.3391	44.1321	63.6932	33.9929	71.3895	53.6117	58.9018	49.6914	59.1188
13.29_319.0438m/z	1896.68	2016	2558.37	2298.8	1863.9	1839.85	1932.42	1762.74	1894.4	2657.63	4150.26	5428.56	3947.57	3525.14	3488.92	3628.25	3953.13	4113.76
13.29_352.9592m/z	579.801	417.761	646.993	624.416	490.942	469.656	545.668	529.608	562.205	320.794	622.223	736.471	523.771	485.707	480.424	494.986	550.308	538.081
13.29_378.0988m/z	0	0	46.4759	38.4776	57.5519	47.784	29.5691	0	74.573	25.1283	32.8946	32.5024	23.3245	41.0266	26.3277	22.0924	48.7792	35.1613
13.29_528.0866m/z	2.09278	0	0	0	0	0	0	0	0	0	36.2437	0	0	0	0	0	0	0
13.29_546.2221m/z	0	0	0	0	0	0	0	40.8739	0	0	0	0	0	0	0	0	0	0
13.29_575.0412m/z	0	47.5988	79.0375	0	0	0	10.2952	0	0	30.4075	162.279	170.063	74.9909	6.39718	15.1959	0	42.0711	127.989
13.29_579.2569m/z	0	0	0	0	0	43.4123	0	0	0	0	0	0	0	0	90.5379	0	0	0
13.29_598.3122m/z	0	0	0	0	0	0	0	4.86499	4.66762	0	0	0	0	0	0	104.255	0	0.296615
13.29_605.5955m/z	22.9238	28.5928	0	0	0	60.5363	0	44.7166	86.1056	0	49.2146	0	19.2363	0	34.6845	176.738	15.4743	6.18159
13.29_610.5560m/z	24.1672	0	0	34.2402	0	0	53.1917	0	114.964	0	0	0	8.28934	0	0	102.048	73.0586	112.579
13.29_630.8128m/z	102.168	69.2439	75.4041	34.4372	0	0	0	76.375	119.632	0	0	0	58.7448	0	9.29829	0	21.4079	30.2566
13.29_666.3422m/z	0	0	0	0	0	0	0	0	0	51.9973	8.59304	29.9236	0	0	175.643	0	0	0
13.29_671.4177m/z	0	0.0679703	53.944	0	0	0	0	0	0	0	0	0	0	0	0	0	0	0
13.29_697.8550m/z	0	0	0	0	0	71.3281	0	7.32158	0	0	0	0	0	0	153.371	0	0	0
13.29_710.7787m/z	0	0	0	0	0	0	0	166.242	0	0	0	0	0	0	0	0	0	0
13.29_849.9307m/z	0	0	0	0	0	0	0.47884	109.103	0	0	0	0	0	44.2554	0	0	0	0
13.39_114.8362m/z	17.6622	12.8308	17.7123	13.5604	9.25006	14.9605	25.9196	13.2054	11.9922	15.4639	27.909	21.2398	13.0099	16.1629	22.5093	29.2645	30.735	14.0192
13.39_114.8777m/z	19.0813	24.5353	22.2153	12.7558	13.9178	14.6888	31.4363	16.0306	19.9105	20.7714	27.771	24.2588	18.8814	18.1426	20.6309	29.4161	31.7795	15.5784
13.39_115.1278m/z	15.8022	20.8697	18.0603	11.4365	10.1134	11.4427	27.8022	12.6183	14.6794	16.698	22.1684	20.023	15.4861	14.8662	18.1134	23.114	23.1313	13.71
13.39_115.1719m/z	15.6594	14.2506	20.2951	13.4388	8.74696	10.9952	22.7889	12.6441	12.5686	16.4439	20.145	21.5101	14.6486	13.4319	17.2131	25.7365	26.7488	5.68667
13.39_117.0099m/z	0	0	2.3761	0	0	0	3.34634	0	3.13302	0	3.9699	0	0	0	3.69895	3.66958	10.3468	0
13.39_150.9797m/z	584.37	552.918	844.165	500.327	293.255	403.497	607.142	553.701	735.561	339.587	494.391	689.124	459.692	328.412	431.359	616.762	696.458	386.703
13.39_152.9768m/z	181.717	181.027	270.753	151.802	99.1221	136.422	209.403	185.225	253.853	104.107	150.341	213.331	144.413	114.626	143.325	188.789	227.028	125.795
13.39_177.9986m/z	36.3894	0	10.3573	6.83319	0	15.8036	16.6982	33.1829	14.0923	13.4146	62.5628	39.7866	17.7815	6.78949	36.1483	28.2598	17.0304	22.6378
13.39_192.0216m/z	0	0	0	0	0	0	0	0	6.4664	0	5.36998	6.87432	0	0	0	0	12.0964	0
13.39_232.0173m/z	109.298	106.815	95.9143	40.2295	46.0335	57.3733	181.549	89.4648	110.451	110.999	211.2	110.305	82.5108	131.723	135.085	236.639	226.719	62.9088
13.39_401.1330m/z	144.869	138.71	141.134	71.6577	117.316	100.581	85.3834	85.2983	74.3078	126.766	74.938	145.983	76.1671	86.8504	57.0556	53.0793	122.946	119.951
13.39_417.0126m/z	253.635	262.992	419.932	203.482	211.975	251.719	265.435	259.851	297.24	248.528	464.397	663.24	446.72	313.644	395.025	374.534	493.701	454.346
13.39_436.9649m/z	32.759	226.068	155.165	186.882	104.953	76.2646	141.471	75.1827	221.193	138.706	468.028	213.226	180.814	187.791	47.6182	128.864	328.41	96.3749
13.39_558.3071m/z	0	0	0	0	0	36.9769	0	0	0	0	0	0	94.8386	0	0	0	0	0
13.39_585.0703m/z	0	0	12.804	30.0675	0	0	0	0	19.5556	82.0696	26.2601	0	0	0	0	0	0	0
13.39_600.3154m/z	0	0	0	0	0	0	0	0	0	0	0	0	0	0	121.148	0	0	0
13.39_611.1910m/z	33.8635	0	0	0	0	1.8413	0	0	0	0	60.0923	0	0.165055	5.91369	8.13498	0	0	84.5651
13.39_630.4992m/z	35.9237	71.6918	0	0	0	0	138.972	92.508	0	0	0	0	64.9912	0	0	165.674	0	0
13.39_661.6954m/z	0	0	0	0	78.7188	37.4226	61.9345	22.5498	0	7.62909	15.2553	0	65.7527	0	0	172.114	0	0
13.39_666.0366m/z	0	0	0	0	237.753	0.379742	0	0	0	0	0	0	106.357	0	0	0	0	0
13.39_671.7106m/z	0	0	0	45.4028	0	0	0	0	0	15.4322	0	0	2.50795	0	88.3154	0	0	0
13.39_682.1918m/z	0	128.204	0	0	0	0	12.8422	9.42349	0	69.2461	0	0	0	0	0	0	0	0
13.39_71.0136m/z	1040.01	1127.4	1167.57	903.905	767.412	939.747	1402.9	1011.05	932.912	1129.53	1283.46	1178.76	1085.58	1109.49	1084.24	1413.93	1350.41	1002.33
13.52_134.9917m/z	22.6523	20.7797	21.2996	27.9519	29.9162	30.43	30.0387	18.4423	23.1711	27.7804	12.0179	14.1427	23.3337	26.0795	21.0617	15.3743	22.8683	27.0934
13.52_146.0277m/z	0	0	44.6936	0	0	0	0	27.7289	32.3165	0	101.33	120.343	0	0	0	0	42.6147	0
13.52_151.5349m/z	0	0	2.68262	5.82066	6.16646	4.64063	0	0	0	3.46551	0	0	0	0	0	0	0	0
13.52_190.0172m/z	1785.47	3862.18	3655.97	3546.05	2720.6	2057.63	2766.1	2438.17	3661.03	3043.59	5181.64	4570.18	3323.77	3160.9	2250.22	2637.86	4966.81	2436.2
13.52_206.0086m/z	65.9864	67.8938	83.2506	58.1595	43.5314	63.296	49.4723	48.7434	42.4158	25.2578	17.8964	46.3262	53.5891	25.2698	16.5012	17.7692	29.3112	35.3998
13.52_288.1564m/z	208.367	53.3015	53.494	70.011	90.7067	133.176	114.23	182.297	117.617	142.641	399.816	125.222	124.64	135.447	188.907	162.387	106.854	193.713
13.52_338.0668m/z	27736.9	23435.6	23885.2	19255.5	21046.4	16288.2	18225.7	15451.9	14992.3	28278.1	27292.7	27458.6	25519.8	24242.3	21267.9	21561.8	22511.6	19156.7
13.52_340.0716m/z	44.3432	23.7406	21.5596	7.20479	14.3111	10.4972	7.76952	11.0964	6.63507	62.848	48.6512	30.8215	36.6244	27.7217	21.3522	17.7503	25.0114	11.2248
13.52_436.0355m/z	1628.17	905.079	703.345	480.226	664.132	542.911	461.337	595.108	508.911	1398.74	1482.41	742.447	612.643	638.443	583.069	521.687	527.74	603.608
13.52_514.3240m/z	192.028	23.4559	0	42.9499	97.7945	61.3094	104.525	102.766	47.6578	142.068	393.401	133.172	148.774	124.731	224.803	133.395	138.447	230.793
13.52_514.5788m/z	0	0	0	0	0	0	0	0	33.2724	0	0	0	0	0	0	38.3244	20.8774	0
13.52_538.0805m/z	56.7839	0	0	0	56.6355	0	0	0	0.000822328	0	85.2618	0	0	0	0	0	0	0
13.52_542.0547m/z	0	0	0	0	63.8647	0	0	0	27.6938	0	0.197739	0	0	0	44.998	59.2329	0	0
13.52_547.5712m/z	0	0	7.14068	37.9517	8.02661	31.4822	0	0	0	0	14.6199	0	67.1242	0	0	0	0	18.2106
13.52_567.5974m/z	0	0	0	0	0	0	45.3037	0	0	0	0	0	0	0	21.6433	0	0	0
13.52_572.4050m/z	19.8669	0	0	0	0	0	0	0	0	0	0	0	0	8.7061	0	0	0	0
13.52_574.3383m/z	18.7712	0	0.00802199	55.2805	0.964826	0	36.8297	0	0	11.8055	0	0	0	0	0	0	0	0
13.52_583.1728m/z	0	0	0	34.0592	118.302	10.0834	0	0	73.1084	69.9292	0	0	0	0	0	53.1432	0	0
13.52_588.4343m/z	0	0	0	0	0	47.2924	0	19.7521	0	0	40.4266	0	0	0	76.7933	0	0	0
13.52_594.3161m/z	0	0	0	0	0	46.8153	0	85.7653	0	5.68369	38.3585	0	0	0	42.5613	31.1852	0	0
13.52_594.4399m/z	55.9063	0	35.6148	0	3.01895	0	48.8243	0	58.001	0	38.7722	0.009295	0	39.2887	27.4093	50.5999	0	0
13.52_607.9070m/z	0	0	0	34.2624	0	0	44.5634	41.7831	41.7021	0	81.8764	0	0	0	0	19.4683	1.80197	0
13.52_61.9881m/z	9261.48	5531.22	5783.53	5364.28	6011.15	6355.94	7028.88	7734.95	6728.59	7144.73	15483	7692.17	7377.84	7093.42	8929.4	7551.04	6701.55	7640.86
13.52_62.0011m/z	0	0	0	0	0	1.70475	0	0	0	1.26877	10.2718	1.59426	0	0	0.898459	0	0	0
13.52_62.9924m/z	5.32041	1.07014	1.1521	0	1.95441	1.96169	2.16314	3.82748	2.83056	3.54153	13.7492	4.18682	1.68596	2.61185	6.14226	2.69018	2.30461	4.37944
13.52_622.6167m/z	28.6231	0	104.842	0.00283583	27.6534	0	34.2171	0	71.9344	0	57.0917	0	0	0	67.5255	0	17.7697	0
13.52_647.6870m/z	0	11.8769	15.0158	0	0	0	0	56.4153	16.7086	8.52612	0	0	107.744	0	0	14.4305	0	0
13.52_666.5411m/z	0	0	0	0	0	0	0	0	7.68546	0	35.3125	24.2767	0	0	0	0	0	0
13.52_677.1385m/z	237.729	239.427	0	219.141	200.098	23.8702	207.049	336.361	9.21218	139.455	183.637	260.568	183.591	83.6485	131.343	64.2298	128.888	193.286
13.52_68.0503m/z	24.0575	62.1714	59.46	51.5485	39.9544	31.8638	38.6598	34.4619	53.4661	42.587	74.2771	70.0045	47.0371	39.1239	30.9456	32.769	68.5518	35.3587
13.52_695.6407m/z	0	0	9.0016	0	0	0	44.7997	0	0	0	31.576	0	162.268	0	0	53.5634	0	0
13.62_127.5429m/z	5.05018	0	9.99689	2.17388	6.78562	9.93945	4.76119	0	0	13.0766	6.60945	0	2.28581	7.67767	9.58109	2.97505	2.39295	5.55203
13.62_136.0419m/z	262.107	294.953	285.834	289.192	341.745	254.724	281.996	242.181	206.431	310.738	303.653	384.675	311.592	325.646	349.17	260.823	324.232	296.548
13.62_136.5480m/z	183.898	186.678	148.139	122.236	176.209	122.418	159.077	111.621	102.235	208.878	140.796	143.611	181.593	180.947	139.891	159.812	152.712	137.771
13.62_145.0614m/z	95.252	89.1627	96.3613	71.1271	60.464	70.7835	67.2635	64.3329	45.2354	75.1673	43.7853	39.2355	47.8595	70.482	80.4524	90.2826	84.2261	98.6983
13.62_152.9857m/z	16.2365	13.4868	41.3623	29.5052	24.3295	40.4205	44.3708	37.0937	34.6986	11.3117	34.4035	34.0464	32.8546	33.7009	31.2327	24.6666	18.3172	30.7379
13.62_159.5236m/z	91.3435	94.6572	54.1404	58.2551	92.9069	69.761	86.1097	61.3664	50.6793	105.364	69.7846	57.5508	87.16	97.0872	68.0587	71.3388	54.1042	76.1512
13.62_168.5289m/z	7650.45	7210.19	6710.54	6033.83	6638.48	5150.12	5777.95	4690.01	4547.79	8278.26	7451.8	8160.13	7974.34	7549.61	6792.51	6428.2	6542.69	5942.9
13.62_169.0306m/z	370.939	298.753	234.098	226.322	291.677	221.264	274.524	184.517	154.15	425.545	243.506	288.031	283.921	310.723	274.679	255.753	213.023	249.146
13.62_169.5311m/z	0.727963	0	0.00099681	0	0	0	0	0	0	16.0306	0	0	0	0	0	0	0	0
13.62_171.0769m/z	720.935	677.738	515.406	530.723	702.072	573.661	688.979	515.75	468.421	804.253	531.778	583.001	654.425	743.771	614.392	596.133	560.95	558.622
13.62_175.9979m/z	3601.65	2466.53	4426.44	1301.09	2875.27	4342.48	4072.3	4861.72	4603.78	2880.91	3359.83	3291.95	1441.1	1135.88	3024.55	3288.58	4390.12	3579.92
13.62_176.4995m/z	266.6	169.286	326.926	91.04	195.262	326.17	297.709	357.788	342.024	204.939	266.638	241.504	100.528	86.0545	227.768	238.919	316.837	259.581
13.62_178.0170m/z	10.6318	40.3868	32.1702	41.1026	25.3406	19.3047	31.1393	19.2169	35.2888	31.4696	41.8024	42.2311	38.2925	30.3186	23.9127	35.6796	56.8444	35.6475
13.62_199.0717m/z	131.956	149.161	111.374	111.283	160.965	113.485	152.795	104.446	95.4355	196.787	113.217	125.326	140.326	169.07	131.51	100.799	107.384	115.765
13.62_209.0230m/z	77.131	92.9215	92.6131	128.702	82.6471	62.1409	86.4471	30.4837	56.7143	100.182	95.5088	132.589	115.481	151.666	117.34	137.793	97.8166	90.368
13.62_244.0932m/z	7.08776	0	0	0	0	0	0	0	0	9.92168	0	0	0	0	0	0	0	0
13.62_273.0376m/z	2548.83	1711.19	3112.79	880.115	1984.17	3495.07	2917.2	3525.13	3456.92	1989.19	2379.16	2134.36	928.113	807.019	2150.22	2137.35	2690.05	2450.06
13.62_273.0962m/z	1233.13	1082.79	901.833	801.267	934.987	682.231	826.027	575.315	574.675	1405.97	1055.1	1095.67	970.831	1038.64	882.961	820.78	804.606	747.247
13.62_288.0838m/z	15.2232	0	24.2085	0	0	26.3522	17.1314	22.3885	15.6632	0	19.745	0	0	0	0	9.68956	17.0581	0
13.62_305.0866m/z	114.883	86.3214	120.31	55.7452	91.3303	83.8266	83.8333	91.6184	87.8291	69.7345	154.05	83.7222	96.503	63.8429	125.975	38.7508	56.1174	84.3927
13.62_336.0520m/z	436.585	550.738	641.007	382.031	561.25	417.394	482.533	458.21	347.291	714.091	1077.45	1033.45	890.229	1057.09	768.498	781.5	1013.12	936.694
13.62_353.0049m/z	5356.63	3763.52	6858	1951.85	3946.44	6502.83	6071.78	7209.79	7391.21	4151	5774.93	5085.44	2259.08	1752.95	4499.02	4891.65	5856.14	5404.5
13.62_354.0620m/z	15.6796	0	0	0	0	0	0	9.1227	0	0	0	0	0	0	0	0	0	0
13.62_450.9738m/z	463.528	283.048	543.885	73.9464	271.832	531.123	467.654	697.349	779.132	298.171	597.049	393.209	162.189	101.612	340.678	324.139	400.85	450.203
13.62_538.7060m/z	0	0	0	0	0	36.478	0	0	0	65.5391	20.827	0	0	30.2578	40.2263	0	14.4828	0
13.62_577.6387m/z	0	41.6835	0	0	0	0	23.014	0	0	0	0	17.0935	0	31.7709	0	0	0	0
13.62_592.4736m/z	0	0	0	0	0	0	0	5.35476	36.6021	16.5851	0	0	78.6657	0	6.68844	0	23.3061	0
13.62_596.5715m/z	0	0	0	0	60.3849	0.00616586	0	81.988	0	30.9789	0	6.59001	105.415	0	0	55.1436	0	0.0382761
13.62_62.0374m/z	9.49171	0	2.43135	1.38143	2.66747	3.19157	2.77087	5.90251	6.499	6.51986	26.0809	7.89845	4.74928	5.80425	11.2098	6.24911	6.03279	5.98885
13.62_631.6286m/z	0	89.7653	0	0	0	0	57.7299	121.798	130.167	0	0	69.9589	0	2.82157	37.9215	31.4391	66.2138	0
13.62_649.4596m/z	5.61298	0	0	0	0	37.3684	45.2834	6.85647	28.0049	0	0	0	0	3.15639	0	0	0	0
13.62_654.6162m/z	0	55.5368	0	0	49.4421	29.7276	0	0	26.3496	0	0	4.24433	0	0	267.229	66.5367	0	0
13.62_692.0765m/z	0	0	0	0	67.3192	0	148.68	91.377	79.1593	98.6973	71.2332	0	0	0	0	3.44107	0	0
13.62_83.0499m/z	7.70674	9.95373	13.6558	11.5447	10.3684	16.6214	14.4945	12.993	10.8219	14.0456	14.3618	11.3829	7.4169	15.0502	13.6431	10.5877	12.722	15.0511
13.74_137.5417m/z	18.164	15.9645	15.6473	10.971	20.0807	16.326	14.7836	12.4471	14.3144	25.5847	17.3586	28.6612	18.5022	19.6796	28.5354	14.5379	17.634	26.0287
13.74_243.0173m/z	144.794	172.641	821.02	204.566	192.514	124.368	195.536	134.247	121.85	198.811	170.992	248.809	257.396	258.695	200.832	232.139	214.182	237.659
13.74_244.9755m/z	317.466	307.419	365.957	336.136	324.117	287.72	244.171	308.298	383.397	235.248	358.578	326.148	264.252	233.644	317.741	314.515	323.355	373.234
13.74_444.0249m/z	80.957	38.681	49.9031	106.583	57.7723	68.8121	93.3442	25.5216	26.589	56.4038	84.9746	107.892	113.575	66.397	2.18072	68.0243	39.6143	40.8928
13.74_493.1102m/z	43.7939	23.3867	25.9499	25.6398	0	18.5662	17.8708	0	0	53.263	77.257	51.3424	61.1104	23.9034	37.776	0	70.9182	47.2029
13.74_547.0415m/z	6.35799	0	0	0.0234516	0	19.7966	0	0	0	0	0	0	20.7925	0	0	0.667659	30.2623	0
13.74_573.5997m/z	0	0	0	0	0	1.10882	0	0	0	0	0	0	31.9018	0	72.394	18.4777	0	36.1254
13.74_588.1174m/z	75.9978	0	0	0	0	32.3584	0	0	0	47.8033	0	0	0	0	0	0	0	0
13.74_591.6986m/z	37.3158	0	0	0	1.58397	0	0	1.13851	34.0181	67.7175	40.763	0	0	27.4889	33.3124	23.2328	0	0
13.74_600.7837m/z	0	0	0	0	4.5578	0	0	0	0	0	19.8204	0	0	0	0	0	0	35.9332
13.74_615.4995m/z	0	0	73.27	44.6083	0	0	40.9465	30.2544	25.2227	47.3926	0	0	3.64575	59.6114	125.915	0	0	30.0392
13.74_635.1953m/z	0	0	0	0	71.3656	52.2895	82.8636	0	0	7.87417	57.4577	54.2785	18.8746	72.1196	0	67.0659	0	0
13.74_660.6743m/z	0	0	152.433	82.4054	0	2.85985	0	0	0	33.7549	0	0	0	36.0711	0	6.39011	0	0
13.74_666.1607m/z	0	78.1883	0	0	0	0	0	0	0	77.3371	0	0	0	49.2655	0	0	0	5.35001
13.74_685.1283m/z	13.4991	0	1.64184	69.3491	28.3661	0	13.5246	0	16.8935	73.6148	0	0	3.95885	0	62.9932	19.4596	0	55.6216
13.74_693.1174m/z	0	0	0	74.8419	0	0	0	13.7907	0	89.9698	44.5314	0	0	0	52.9808	0	0	55.6404
13.74_702.8192m/z	0	0	0	0	0	0	52.2279	0	0	0	60.0796	0	0	0	0	79.5823	0	0
13.74_703.0640m/z	0	0	0	0	0	0	47.0365	0	0	0	56.4988	0	0	0	0	0	0	0
13.85_115.0452m/z	10.1137	0	11.6757	7.4829	12.3056	10.8077	5.54948	10.5641	6.94138	11.4192	12.4832	16.7062	7.70875	11.7172	12.8249	11.7276	10.2133	12.1506
13.85_158.0452m/z	33.3335	45.9111	44.4136	47.4193	41.0839	39.8438	43.0999	32.7543	37.6548	33.9341	27.1228	32.5311	19.7094	33.5582	38.8207	31.1366	28.2027	24.2661
13.85_169.0434m/z	0	0	0	0	0	0	0	13.956	0	0	0	0	0	0	0	0	4.49639	8.22578
13.85_171.0659m/z	62.5469	88.4317	74.1066	55.0338	84.7298	60.7842	92.5149	71.3828	69.3674	89.1306	89.3731	87.9556	107.855	104.166	109.043	83.6156	85.8406	73.1972
13.85_176.0017m/z	13.0142	6.56475	0	19.1103	13.8662	9.18657	7.29077	15.0712	6.58084	9.72833	8.92308	0	0	0	0	0	0	5.14213
13.85_275.0881m/z	1566.69	1856.25	1935.48	1830.34	1887.37	1439.86	1587.93	1293.99	1386.67	1730.56	2066.88	2721.01	2015.11	1881.08	2144.5	1629.19	2040.9	1808.29
13.85_317.0993m/z	119.461	135.522	208.315	180.355	126.376	115.86	126.932	95.4746	125.986	73.9507	106.319	140.697	106.448	97.693	114.682	64.5032	82.1978	102.927
13.85_373.0567m/z	184.15	175.565	228.578	188.944	196.231	164.747	185.909	155.332	148.763	167.793	235.781	333.457	215.952	182.533	262.697	155.439	195.683	178.238
13.85_397.0069m/z	57.6099	61.2061	126.507	75.7765	90.9251	98.7609	123.322	139.339	85.7474	125.326	76.2352	83.0195	18.2527	92.7874	125.519	59.7202	97.3121	62.6701
13.85_435.0132m/z	321.986	309.409	572.306	272.53	109.372	368.139	316.827	589.413	633.032	104.785	140.724	117.041	19.3952	31.4052	71.927	76.3193	98.8124	112.988
13.85_512.0643m/z	69.6327	0	32.355	17.7476	39.9535	0	0	41.6011	16.7878	36.4817	65.1148	0	0	0	0	0	17.5922	25.9086
13.85_558.3067m/z	0	0	0	0	0	0	0	0	0	0	0	63.9574	0	0	0	0	0	0
13.85_589.9281m/z	0	0	39.4371	0	0	45.7184	33.1825	0.203536	0	30.7785	0	28.6191	0	82.0041	55.0227	4.41361	61.4588	0
13.85_591.4813m/z	0	0	21.4394	0	0	0	9.36204	0	0	0	0	0	0	0	0	58.0725	0	0
13.85_606.3174m/z	92.4779	0	0	0	23.1822	0	0	0	111.125	0	0	0	0	6.63216	0	0	22.7789	28.737
13.85_671.1516m/z	0	0	0	0	76.7836	0	0	120.461	38.5083	0	0.822476	28.2271	0	0	59.4542	0	0	0
13.98_148.5307m/z	24.2188	3.87457	35.8424	3.55499	15.361	34.6069	23.9931	51.9131	35.332	37.4842	26.4455	14.6693	4.29668	13.1842	26.5087	26.9075	33.2023	26.9082
13.98_167.9789m/z	12.6437	11.1781	11.3834	7.33648	3.06094	13.2883	5.59987	0	4.40696	12.7292	19.127	8.57773	8.79873	0	10.2875	7.76914	3.66406	0
13.98_298.0696m/z	189.929	85.9656	300.271	71.7455	90.9252	273.08	163.496	419.282	332.583	247.133	217.245	170.108	80.6318	116.399	140.211	167.31	299.883	169.166
13.98_299.4977m/z	0	0	0	17.4688	0	0	10.0933	20.0791	0	0	0	0	0	0	8.70846	0	0	0
13.98_347.5686m/z	43.9749	45.8262	41.7114	39.2919	18.2193	55.0546	73.0481	83.8532	20.5964	12.8965	0	33.7745	0	0	0	0	11.7419	0
13.98_601.9538m/z	0	98.1057	0	0	1.06127	0	73.7032	34.7407	83.8874	233.916	0	0	47.4409	0	0	0	30.0974	0
13.98_638.5822m/z	69.4099	54.8168	0	0	16.1018	0	0	0	0	0	0	0	13.5153	0	43.829	0	0	31.007
13.98_658.4051m/z	0	51.7796	0	0	0	0	0	0	0	89.7283	0	0	0	28.9204	0	0	139.855	0
13.98_663.5179m/z	2.36501	0	23.6209	0	0	0	67.0424	53.271	61.6338	0	0	51.9663	0	0	0	94.4013	0	64.7787
13.98_669.4782m/z	0	19.1532	0	0	12.1183	0	7.9214	0	143.674	0	0	0	0	101.735	0	0	37.2079	0
13.98_696.1423m/z	0	0	0	0	0	0	18.6325	0	0	0	0	0	0	0	0	0	0	0
13.98_81.9528m/z	1.17659	3.56621	1.44206	4.71945	7.31111	7.02615	7.20473	5.07385	7.70707	4.33178	1.5203	1.61453	0	1.94999	4.60225	1.84303	1.61997	1.46811
14.10_129.0427m/z	42.8973	60.2274	53.3884	34.33	52.5643	31.7265	45.2409	27.8259	26.0409	68.4677	75.7038	88.8848	93.2724	82.0225	85.1864	93.0571	84.8653	59.4934
14.10_146.2867m/z	300.854	365.689	291.115	355.888	329.999	256.151	304.686	253.85	251.847	436.852	419.145	494.81	514.983	509.542	431.49	487.165	414.783	401.793
14.10_161.0450m/z	126.963	103.505	126.224	128.997	134.717	146.744	121.039	110.688	126.668	153.427	153.99	182.614	200.336	158.471	199.697	218.426	156.702	171.992
14.10_187.0603m/z	12.3044	14.5705	5.24708	0	0	0	5.51316	0	11.1432	4.9207	0	0	0	0	0	4.13654	4.02143	8.44955
14.10_187.0718m/z	4.03068	6.66232	0	10.8481	12.7129	0	8.42933	0	4.32034	0	0	0	5.14265	8.30507	0	0	5.86434	5.25609
14.10_188.0559m/z	0	5.11844	9.58846	12.092	30.5443	0	15.3714	9.01548	14.7967	0	29.4277	11.9405	41.7294	30.8665	10.8183	22.526	9.83386	8.56412
14.10_189.0510m/z	74.6698	46.6367	29.1979	49.5914	98.6351	100.675	94.9968	70.3095	65.9291	83.3059	15.5159	5.85874	17.0162	46.316	55.8036	53.2186	24.2446	32.2912
14.10_193.5281m/z	53.7512	48.7206	88.0713	60.6977	81.1252	56.0981	55.1163	63.31	43.1873	69.4313	78.9032	59.7757	74.4381	95.1629	98.1476	102.786	123.785	95.5345
14.10_269.5227m/z	283.333	359.591	346.939	388.388	387.444	278.707	364.283	94.2571	242.067	398.563	518.25	593.355	597.81	731.99	564.308	668.73	578.523	467.536
14.10_270.0245m/z	21.0635	19.5651	0	29.2177	26.9757	14.529	36.6631	0	11.2843	41.2288	52.8249	61.4154	48.3825	88.4757	22.9527	73.9135	26.2451	39.0455
14.10_410.1255m/z	80.0071	177.728	172.611	146.01	151.544	90.0301	113.824	60.8121	125.82	201.141	338.588	353.39	363.501	404.639	306.088	331.857	338.457	345.587
14.10_587.3133m/z	0	0	0	0	0	0	0	0	0.00397074	76.4964	0	0	0	0	0	0	47.0652	0
14.10_638.8408m/z	8.67289	204.462	0	38.0351	0	0	139.899	111.359	0	0	0	3.262	63.0739	0	51.1857	48.7853	0	1.25099
14.10_648.4844m/z	37.7898	0	0	35.0341	108.516	0	169.535	0	0	58.7256	14.1018	0.0407256	31.514	0	0	67.6898	109.619	0
14.10_669.0823m/z	0	0.0104752	0	34.1612	0	0	0	0	0	0	0	0	0	61.7503	0	0	0	0
14.10_82.9538m/z	12.6861	3.55816	18.4041	7.2644	4.71533	12.7979	9.95945	18.7789	15.9054	5.72214	13.7868	10.9947	16.5603	20.9283	35.169	16.3981	11.7061	21.0174
14.23_116.0349m/z	32.4852	50.3884	18.2693	42.5146	38.7233	44.2546	36.3887	24.8277	41.208	66.4013	64.2848	59.5202	64.2698	78.6953	68.4365	62.6784	65.9469	66.7577
14.23_128.0309m/z	0	2.07571	0	1.67957	0.97906	0	3.49718	0	1.52468	0	0	0	1.68123	7.51885	7.69487	0	0	0
14.23_130.0322m/z	500.593	481.496	513.743	480.739	512.193	493.875	530.603	399.159	377.713	509.075	627.04	660.906	711.851	647.79	667.76	683.633	570.368	539.743
14.23_130.5340m/z	38.2788	25.6034	37.0199	38.6134	30.7398	37.3927	39.2949	27.5475	29.7877	28.6725	53.9246	40.9223	63.8076	48.6811	54.4908	51.6036	43.0473	32.4518
14.23_151.0374m/z	618.256	757.241	698.729	658.364	699.008	604.749	786.968	509.732	550.359	1299.69	1714.73	1770.8	2176.1	1801.48	1935.93	2415.51	1613.5	1623.44
14.23_151.5390m/z	61.317	82.6427	74.5016	78.3513	71.4445	55.1081	88.6614	50.9512	58.6457	146.685	208.444	194.747	250.943	207.598	223.722	287.063	183.083	196.406
14.23_155.0709m/z	32.248	18.735	20.7252	26.9574	28.2179	41.6108	41.0719	31.2616	27.2497	35.7854	33.4855	26.0058	34.0012	40.142	34.8452	36.2503	34.2796	30.4182
14.23_156.0660m/z	8.04218	3.96051	7.54272	6.16411	7.30078	11.0016	4.0902	7.09889	3.24714	23.6278	23.5958	27.7159	41.0112	30.624	29.3011	45.7376	23.2635	19.8624
14.23_187.3216m/z	33.9144	32.1306	35.7738	55.1445	39.1108	60.9257	61.9866	51.3591	54.7251	35.4521	21.6625	24.2887	32.7845	38.2676	36.9043	28.6808	19.8739	25.4615
14.23_200.0558m/z	50.7377	61.9306	56.5919	51.007	57.0072	53.8879	65.2537	42.1295	51.1407	149.297	229.339	207.636	249.734	215.388	259.73	307.63	186.22	187.664
14.23_204.4820m/z	0	6.38996	0	9.00959	0	0	5.90362	10.8609	10.436	0	4.38446	0	0	0	0	4.23646	0	4.56643
14.23_219.1747m/z	117.34	138.158	100.521	92.1081	133.447	133.322	122.003	98.3454	99.9674	159.375	132.671	122.397	149.59	137.466	156.219	158.668	120.348	148.794
14.23_226.0351m/z	0	0	0	0	0	0	0	0	0	0	6.3761	0	0	0	0	8.29421	7.61313	0
14.23_227.0378m/z	118.07	124.853	138.353	95.1076	114.216	100.888	136.471	90.4208	91.4926	128.908	123.237	125.165	147.917	133.627	135.563	121.782	133.446	112.929
14.23_244.0456m/z	33.0455	36.4852	31.5372	27.9235	32.4487	33.246	46.9782	23.9854	21.1514	102.314	148.537	140.854	172.155	151.596	181.956	235.276	136.563	133.575
14.23_285.0726m/z	318.1	304.81	422.161	318.338	259.258	292.595	324.725	243.493	363.242	702.231	1136.26	1171.49	1409.18	965.838	1129.11	1540.48	1047.86	1030.73
14.23_401.0519m/z	268.157	270.507	333.825	321.141	270.019	324.184	356.103	240.266	369.256	455.384	690.193	633.63	689.612	472.6	620.98	907.18	636.798	698.616
14.23_477.0826m/z	38.0365	0	48.4363	51.4411	15.1596	53.3971	0	40.4045	65.1206	89.3156	107.73	105.395	129.19	152.754	117.682	182.736	128.819	143.423
14.23_505.0784m/z	80.8618	120.463	160.645	124.899	113.987	108.084	174.959	93.8004	182.134	215.581	329.913	266.364	268.754	231.92	210.929	373.247	264.727	280.283
14.23_545.4822m/z	0	0	0	0	0	0.00430551	0	0	16.8341	1.15303	0	0	0	13.5413	4.31102	0	0	0
14.23_549.4429m/z	0	0	0	0	1.01467	0	5.8145	0	0	0	41.189	0	0	0	0	0	0	0
14.23_551.1605m/z	0	0	0	0	0	0	0	0	0	0	100.489	0	0	0	0	0	0	0
14.23_566.3425m/z	0	0	0	0.590793	0	0	77.9638	12.7603	0	0	59.8445	0	0	0	0	0	0	0
14.23_591.1519m/z	0	0	56.7148	0	0	0	0	6.63141	0	119.192	0	205.949	0	11.4186	28.9757	0	0	0
14.23_639.3243m/z	0	58.3981	87.0765	0	0	0	139.349	23.2484	118.106	0	0	98.8987	0	0	0.499892	0	41.3028	0
14.23_642.1559m/z	63.1584	1.02242	0	10.9262	0	0	9.86976	51.1095	0	0	0	0	83.1638	1.97328	2.12795	37.2018	42.3015	0
14.23_690.2475m/z	0	0	133.534	0	0	0	0	118.924	25.1396	0	0	0	70.0249	0	58.0306	0	0	0
14.33_102.0557m/z	18632.8	22504.3	18569.7	21032.6	20414.6	16896.7	19811.2	16296.4	16107.7	25331.8	26151.7	27564.4	30613.9	30257.1	26471.2	28504	25831.1	25067.7
14.33_129.0319m/z	45.8379	49.5434	36.4141	57.239	33.3617	26.1717	33.3734	23.1539	34.8511	68.7414	65.7184	77.7478	102.214	100.653	77.1831	91.8116	70.3767	56.4454
14.33_146.0453m/z	263622	331562	284562	302883	296975	233545	287546	228341	230415	345979	372378	408446	447192	430456	374427	415935	374856	345630
14.33_147.0486m/z	19440	23376	19005.5	21720.8	21070.4	17125.6	20493.5	16973.3	16577.7	26478.2	27043.1	28631.3	32074.2	31592.3	27185.2	29928.7	26901.3	25881.4
14.33_177.4949m/z	35.9578	23.9672	11.8116	29.235	17.8283	57.574	33.7925	29.9	33.6106	15.7163	31.8725	14.4258	29.7037	34.7516	30.7737	30.2201	29.446	29.3338
14.33_184.4846m/z	4.80773	0	4.08907	0	0	4.78142	0	9.86647	13.9104	0	4.38682	14.4047	3.96223	4.63508	13.9635	0	0	3.67939
14.33_184.5027m/z	22.8962	18.9272	13.1376	20.2043	36.5911	31.9885	35.0237	23.4162	26.1444	0	17.7587	4.14708	0	30.8632	22.7087	20.041	5.49066	20.8062
14.33_186.0401m/z	6.10457	0	7.45189	0	11.932	8.88464	8.96087	7.70646	0	0	0	0	0	5.80849	5.50875	0	0	0
14.33_192.0330m/z	31.8113	16.6348	46.9496	20.521	28.4765	7.97799	32.4537	6.71107	25.3993	24.1111	26.8431	25.7783	15.8813	37.7232	27.3568	35.1106	25.2742	17.8428
14.33_207.6661m/z	25.1266	31.6496	36.8592	12.0671	11.8427	16.2408	13.7754	37.66	38.0353	31.0624	0	7.76971	0	6.63903	4.98728	34.2679	34.1312	23.9842
14.33_219.5054m/z	0	0	0	10.7429	0	0	31.9489	0	22.5922	5.62852	0	5.51946	6.69124	8.08259	5.55055	0	5.70243	0
14.33_261.0721m/z	3180.44	3311.7	3834.63	3271.95	3353.72	2943.95	3225.66	2620.95	2674.47	1760.32	2409.65	2686.98	2483.18	2354.92	2410.85	1975.24	2102.47	1801.65
14.33_424.0782m/z	0	21.5437	0	0	32.8218	0	42.5415	0	30.2029	27.6338	22.2452	0	20.447	0	34.5152	0	21.9996	0
14.33_524.0976m/z	0	0	13.3729	0	0	7.99446	15.8392	0	0	0	0	0	10.2282	0	0	0	0	47.5027
14.33_544.7260m/z	0	19.6274	0	0	0	0	0	0	2.8791	0	0	0	0	0	36.7529	0	0	12.2421
14.33_567.0038m/z	0	29.5899	0	0	0	0	0	0	27.0366	0	0	0	54.5682	0	0	0	0	0
14.33_589.7527m/z	0.27866	0	44.4192	0	0.177761	0	0	0	11.6577	0	0	0	60.0315	0	0	0	46.3904	0
14.33_646.5453m/z	85.8674	0	76.5452	0	81.4695	0	47.7493	0	77.6295	0	5.3648	1.39404	27.2504	95.2435	49.3495	0	0	0
14.33_657.1886m/z	0	0	0	0	0	0	0	0	0.247832	0	0	163.456	71.9629	0	0	0	36.368	0
14.33_661.2395m/z	0	54.6444	54.4013	8.82496	0	0	0	78.9758	0	0	0	0	0	0	0	0	0	0
14.33_665.0219m/z	0	0	104.926	0	138.429	0	0	167.525	29.5204	0	27.9106	66.0624	0	0	51.3974	0	0	23.7822
14.33_96.9762m/z	13.5843	9.33445	6.74141	5.66719	7.85748	10.5	11.4787	7.04752	6.96143	13.1019	10.6826	6.93231	9.0722	2.12528	7.60575	13.7094	15.9375	11.9123
14.47_108.3217m/z	0	0	0	0	20.3785	0	0	0	15.471	0	0	0	0	0	0	0	0	0
14.47_136.7872m/z	13.2162	8.25048	26.355	9.98411	21.7621	11.4377	11.9337	10.792	15.5959	9.94594	15.9742	16.3838	15.1661	12.5418	11.2152	16.176	15.0188	9.18514
14.47_137.0045m/z	16371.9	13583.1	24369.1	11710.4	21087.8	16791.3	13060.2	15048.4	14755.8	14875.7	17604.2	17716.5	15718.5	15948	13565.4	14985.3	18185.7	13875.2
14.47_137.5062m/z	1076.9	941.538	1605.96	767.786	1440.08	1115.05	868.909	999.815	995.421	1014.21	1172.86	1221.89	1046.76	1074.67	896.877	1017.26	1245.47	956.582
14.47_144.5316m/z	12.0607	0	8.16991	4.76695	7.42844	11.8442	6.82874	9.971	8.13022	0	3.83957	0	0	5.84437	10.2758	0	5.79525	0
14.47_185.0449m/z	5.86784	0	4.14669	7.35953	18.8507	17.8259	4.03694	4.08817	21.2247	12.1956	4.66484	5.10395	10.9759	11.7133	13.8294	10.6927	7.75538	4.76101
14.47_194.9267m/z	71.066	62.4894	42.713	79.3531	80.3699	92.0337	31.6107	127.519	71.2947	59.7944	20.889	48.5967	71.9912	31.7028	48.1697	74.2773	31.1965	83.3367
14.47_195.0503m/z	13945.1	11865.1	21722.6	9580.14	19131.9	14794	11506.4	12873.1	12855.1	12691.4	15135.3	14663.4	13234.5	13580.9	12011.1	12306.6	15619.5	11601.4
14.47_221.0467m/z	779.527	630.371	1022.33	497.6	1050.89	873.305	661.178	731.32	690.821	701.855	684.84	660.191	653.685	735.141	629.583	649.082	743.248	627.618
14.47_250.0885m/z	158.485	124.226	208.433	126.959	209.33	213.796	134.865	133.626	149.064	173.459	135.617	141.762	146.159	139.685	123.209	158.792	133.359	163.785
14.47_250.5900m/z	0	29.7719	19.0192	0	27.4482	15.9484	23.7192	26.0261	23.1011	25.2178	24.5036	0	25.3975	0	19.1068	0	0	0
14.47_271.0567m/z	100.374	92.5075	77.7483	75.813	89.6511	68.9711	99.4166	61.5442	66.9427	33.876	63.911	74.5782	73.8955	64.2724	72.8001	57.997	107.693	47.4198
14.47_288.0836m/z	152.659	161.993	157.071	152.164	215.747	133.924	191.45	145.036	96.4352	204.39	153.604	198.922	225.497	211.374	184.726	174.419	140.46	163.285
14.47_289.0676m/z	335.086	307.142	325.077	239.027	332.312	269.178	353.798	241.498	296.863	158.774	213.374	275.368	289.325	232.555	187.645	240.198	309.859	164.014
14.47_363.6758m/z	23.1718	0	0	0	0	21.2389	31.6152	0	30.4148	28.5592	0	0	0	0	0	0	0	0
14.47_372.9856m/z	2974.89	2840.76	3969.14	2939.3	3443.19	3507.94	3065.34	3183.05	2869.79	2842.08	2255.53	2767.98	2437.71	2370.21	2022.49	2414.36	2779.6	3234.38
14.47_387.0361m/z	38.0119	35.285	41.9164	16.4564	42.7663	37.9588	17.4597	34.9768	37.7605	0	0	0	0	13.5699	0	0	0	0
14.47_477.0119m/z	704.576	478.29	930.585	657.538	810.38	745.459	714.317	703.424	688.577	668.485	507.905	503.604	410.226	424.895	416.514	510.737	564.73	695.481
14.47_531.0152m/z	268.323	240.188	406.236	344.625	318.977	289.674	327.968	161.015	320.011	222.729	207.248	301.717	269.629	250.966	135.687	295.1	236.813	314.958
14.47_551.0417m/z	9230.41	7263.24	19109.2	6747.93	13484.9	10646.9	7606.4	9704.74	10866.9	8213.3	10846	9102.27	7402.47	7378.21	6689.02	7743.59	10042.3	8158.27
14.47_566.5975m/z	0	0	0	0	0	0	0	0	0.184187	0	36.372	0	0	0	0	0	0	0
14.47_596.2136m/z	0	0	0	0	0	0	0	0	0	0	0	0	7.22233	5.19627	0.0946062	0	0	25.7144
14.47_614.0901m/z	102.42	97.8438	58.2073	0	0	8.03347	45.0515	47.0303	46.8649	57.926	0	0	153.708	48.2033	0.21044	7.13675	0	0
14.47_651.8848m/z	12.4499	1.32015	172.073	32.6373	65.8913	0	29.2504	0	5.72757	0	189.628	0	240.431	0	90.4097	12.4274	164.666	0
14.47_659.6654m/z	0	0	42.3509	0	0	22.1409	0	0	0	0	0	3.34086	62.5869	0	0	54.0716	0	0
14.47_663.7445m/z	116.533	58.8382	0	0	0	0	0	0	0	2.7665	0	0	0	1.19955	0	0	0	0
14.58_101.0296m/z	69.962	69.4728	57.743	57.1308	67.7634	41.254	66.6175	42.4279	51.7769	31.6502	32.1599	38.8724	51.0824	42.0738	35.3718	42.7784	37.4893	40.403
14.58_101.5313m/z	1.82284	0	2.04284	0	0	1.54316	2.68919	0	1.73883	0	0	0	0	0	0	0	0	0
14.58_112.0400m/z	14.2248	78.4606	53.4632	55.1568	49.2927	39.948	52.497	49.1334	71.8247	40.4653	88.5035	65.4804	84.0849	55.5854	41.6999	51.5458	86.9927	53.063
14.58_122.0244m/z	169.239	160.654	176.764	173.562	190.753	148.309	181.582	73.3764	134.569	199.441	240.852	238.556	253.374	298.653	228.453	265.523	221.581	196.718
14.58_123.5263m/z	50.2155	50.568	42.365	48.037	54.9489	39.5761	52.8911	45.6221	50.8939	29.7223	35.2125	39.7008	44.9884	41.0179	34.1103	44.7799	43.2736	28.0988
14.58_134.9918m/z	30.4033	58.8245	28.0734	44.4736	61.1128	58.2289	34.9807	45.9905	39.7933	70.2408	26.1942	37.1132	58.1252	62.5568	61.3202	46.9412	61.8927	65.9387
14.58_145.8656m/z	70.6444	108.515	68.2402	46.7374	72.2819	52.9152	58.3029	52.8587	57.9583	79.6416	118.943	128.283	194.674	92.7847	110.05	137.788	139.378	101.519
14.58_149.5043m/z	56.7614	35.132	59.6925	28.138	60.0238	47.3019	37.8589	36.5342	46.1214	41.7257	29.4261	36.8106	35.4193	36.3804	35.8539	34.5705	36.8389	34.1027
14.58_150.0026m/z	188.056	147.966	260.712	135.586	274.68	237.529	157.906	191.993	162.494	183.264	170.736	168.526	169.357	193.785	158.613	162.079	185.153	168.912
14.58_331.0396m/z	1121.4	1046.96	1185.32	1261.25	1351.15	918.904	1208.37	410.038	872.788	1347.48	1681.82	1799.03	1813.48	2066.6	1508.65	1939.78	1589.78	1451.33
14.58_331.5413m/z	225.79	209.704	275.493	240.983	264.597	198.099	242.799	69.3067	187.364	244.72	313.252	354.086	344.513	433.619	309.195	322.105	272.166	279.701
14.58_363.1738m/z	99.4923	43.6691	143.724	64.4181	187.395	129.236	109.566	84.5159	85.7464	121.543	69.3339	103.699	59.7216	85.9009	57.9772	92.0661	73.3679	116.097
14.58_428.0368m/z	0	0	0	0	44.6302	0	23.3768	15.5338	0	14.0784	0	0	0	0	14.2974	0	0	0
14.58_449.0179m/z	252.93	291.754	19.4069	295.901	302.577	288.3	150.211	327.078	254.26	289.84	201.182	143.416	239.649	100.47	160.819	203.734	291.339	349.665
14.58_523.0810m/z	198.635	493.197	190.481	356.778	531.973	200.069	512.766	229.237	211.4	166.029	135.639	282.837	199.048	261.822	173.382	232.187	268.721	217.05
14.58_540.0539m/z	3061.81	3056.26	3447.37	3573.76	3686.47	2555.04	3248.11	1184.4	2531.58	3572.24	4730.73	5170.24	4953.46	5627.95	4225.75	5036.43	4292.52	4076.31
14.58_543.6497m/z	4.15036	0	0	0	0	0	0	0	0	0	0	0	3.41454	0	0	29.1794	47.3681	0
14.58_548.1138m/z	19.5451	24.1987	0	22.125	17.6721	0	36.8138	0	18.0559	8.96859	0	48.8615	20.7209	28.7347	5.82278	0	25.2313	26.1903
14.58_552.5504m/z	0	0	0	19.7114	0	32.8096	0	0	0	9.32896	0	0	0	0	0	3.8518	0	0
14.58_577.1700m/z	21.5547	0	0	0	0	0	43.6529	0	33.3848	0	0	0	0	0	0	0	0	20.149
14.58_610.8889m/z	0	0	59.6584	0	0	0	0	81.7076	0	0	0	0	0	76.376	151.217	0	0	107.636
14.58_619.3442m/z	43.8198	0	0	0	0	0	0	0	0	0	0.000538514	0.695028	43.8189	0	0	18.1411	0	0
14.58_663.0842m/z	1086.63	987.638	1222.32	1325.35	1549.26	884.753	1350.34	317.096	1089.24	1638.12	2153.03	2284.3	2141.74	2470.16	1821.42	2253.84	1956.66	1523.26
14.58_670.6278m/z	0	0	0	0	0	0	0	0	0	0	0	84.8229	0	0	0	0	0	0.0181857
14.70_113.0353m/z	14.4197	22.7706	18.8497	14.1865	20.6882	13.6363	24.7699	13.758	15.797	10.0964	15.22	19.7977	14.6131	11.1545	11.2973	13.6325	12.9203	9.30784
14.70_123.0246m/z	773.049	788.868	677.191	683.098	844.35	663.356	780.248	603.893	626.305	398.106	462.8	599.989	620.605	587.008	478.561	593.525	474.028	424.032
14.70_163.0031m/z	164.975	120.284	113.944	132.857	127.02	125.777	168.231	126.624	150.242	193.407	126.818	224.953	154.983	138.838	137.859	197.776	182.189	148.804
14.70_173.5392m/z	38.8734	56.7237	48.0668	48.4459	43.1471	34.2275	50.1875	28.2522	39.4855	53.1374	66.2173	81.965	62.2484	77.4518	55.2602	54.2863	63.0503	46.0509
14.70_176.5263m/z	450.587	468.812	363.772	406.5	485.081	418.386	469.602	406.681	304.327	445.231	427.241	489.092	505.777	488.853	498.379	470.042	450.499	446.45
14.70_187.0968m/z	546.742	442.432	422.452	374.054	436.872	364.221	507.905	487.27	516.213	446.994	841.142	459.073	541.369	434.51	440.898	574.763	448.998	424.781
14.70_221.5030m/z	0	0	7.46633	0	18.3459	0	0	6.21534	8.60402	0	10.475	0	0	0	6.91886	0	0	0
14.70_229.0459m/z	1293.62	1480.75	1339.99	1181.18	1393.51	990.216	1437.47	978.332	1091.64	757.329	973.312	1243.02	1264.9	1087.45	932.467	1163.96	982.631	802.689
14.70_231.0501m/z	7.17634	0.00466694	6.92449	0.00971963	0	0.0113372	0.0199114	0	0	0	0	0	0	0.00386639	0	0.00438939	0.00513018	0.00519243
14.70_247.0564m/z	3815.48	4307.53	3997.08	3480.7	3947.2	2890.01	3996.58	2665.86	3158.4	2089.58	2863.94	3584.71	3595.88	3055.12	2647.65	3422.77	2886.61	2351.51
14.70_345.0249m/z	257.507	176.275	192.618	170.631	178.68	222.909	223.996	217.765	225.969	117.621	116.262	106.564	95.9041	113.503	133.09	160.275	131.495	104.927
14.70_354.0620m/z	1039.54	868.459	778.403	788.807	949.019	962.191	917.823	948.084	958.447	868.989	1077.15	1055.41	1072.21	951.112	1148.81	1104.42	1070.1	838.635
14.70_382.5330m/z	0	0	0	0	0	0	0	16.3771	0	0	0	0	0	0	0	0	0	0
14.70_491.0867m/z	15.8313	135.467	89.92	120.245	37.1061	12.3504	56.3225	4.23545	20.3675	70.0695	228.221	273.311	186.443	136.204	121.343	152.272	75.1326	185.611
14.70_540.3834m/z	0	63.8785	0	0	0	26.4951	40.9375	0	0	0	24.4773	0	0	0	0	0.702857	0	0
14.70_545.9288m/z	0	0	0	0	37.4495	0	27.9751	0	0	0	0	0	0	0	0	0	0	0
14.70_548.8779m/z	0	0	86.4747	37.936	0	0	44.1068	0	0	0	0	0	0	0	0	36.5627	0	0
14.70_554.1398m/z	0	78.1947	60.2104	161.428	103.749	22.1957	53.7853	0	21.4887	0	0	103.721	31.5993	0	59.6172	56.6965	0	63.8288
14.70_582.0996m/z	661.034	655.776	1041.33	706.184	544.496	507.27	607.835	552.751	496.48	367.028	898.901	1271.49	789.628	604.828	624.112	570.135	681.203	394.712
14.70_627.7771m/z	49.6125	64.0105	0	0	0	37.0617	8.82719	0	104.953	0	0	0	0	0	0	71.4266	0	0
14.70_658.9802m/z	0	0	65.9091	0	47.8851	56.6294	0	84.6547	0	0	0	0	0	90.6004	0	60.0745	0	0
14.80_134.0468m/z	13.2331	5.13392	15.1905	25.1971	6.8443	13.8557	13.1989	0	17.8413	23.0774	33.8682	27.0254	32.4874	28.2074	26.7386	42.2873	16.0754	26.0877
14.80_165.0398m/z	114.973	123.675	135.6	78.1685	132.742	111.162	133.491	110.066	118.303	238.405	320.743	317.58	307.24	261.744	313.573	241.89	308.283	234.519
14.80_245.0064m/z	530.626	544.094	576.821	395.197	471.618	481.304	481.267	583.409	521.076	823.966	1237.59	1247.69	1172.36	919.702	1021.37	1056.97	1147.49	895.725
14.80_276.0721m/z	77.7372	100.51	128.405	109.927	101.95	76.7801	96.5315	74.1171	84.6211	3.69712	4.15415	5.32257	10.6445	2.95883	2.82582	4.96997	0	6.1494
14.80_285.5361m/z	29.6413	23.6375	36.9093	32.0396	26.3539	28.8	19.7466	0	41.2678	44.6812	49.7693	80.8267	52.5061	33.9391	44.6368	45.7139	53.629	33.998
14.80_329.0220m/z	250.483	143.29	275.364	194.138	137.904	157.576	271.369	319.821	282.954	281.016	214.294	350.578	112.826	279.923	345.565	261.236	257.563	292.944
14.80_348.0878m/z	84.5324	129.848	150.488	143.451	80.754	68.0395	76.218	58.5984	97.1973	96.6005	157.922	263.555	190.691	139.636	141.268	167.459	149.197	126.102
14.80_426.3552m/z	0	0	0	0	0	13.0648	0	0	0	0	0	22.9045	0	0	0	0	0	31.754
14.80_431.0925m/z	90.6247	139.519	93.419	125.042	99.0072	148.07	161.231	0	65.3866	21.3338	23.8468	68.0145	42.5907	30.8442	184.208	77.1962	109.18	48.7706
14.80_437.0273m/z	0	0	0	0	0	3.42404	0	0	0	0	0	0	0	19.736	0	0	0	6.19412
14.80_439.0323m/z	36.5245	0	0	12.0676	0	4.46305	0	0	0	0	0	0	0	0	0	0	0	0
14.80_480.0760m/z	988.691	1168.03	1243.5	1338.95	1188.85	908.498	1176.07	931.603	997.706	1268.4	1056.65	1349.31	1288.86	1150	995.45	1119.71	942.309	1167.82
14.80_506.0904m/z	521.446	633.229	557.374	673.959	595.568	493.637	629.018	432.896	469.417	514.148	485.404	553.384	586.012	561.159	404.926	454.987	457.034	587.108
14.80_538.0802m/z	176.729	253.251	312.763	244.046	259.739	262.173	444.185	267.853	252.268	234.965	266.386	182.968	378.071	109.725	109.66	287.099	179.192	262.712
14.80_542.2902m/z	0	0	0	0	0	5.77273	0	0	0	0	0	0	63.6029	0	89.2405	0	0	0
14.80_572.0783m/z	0	0	78.3111	0	0	64.7788	79.5235	0	0	26.6081	0.235663	0.70457	0	0	105.13	0	78.1393	1.24707
14.80_600.7396m/z	0	0	155.672	0	0	81.6153	0	45.7914	0	0	43.5812	0	0	0	0	52.2238	5.02935	0
14.80_650.5070m/z	131.41	0	0	0	0	96.519	68.2883	0	0	0	164.262	120.86	0	0	0	0	0	88.0179
14.80_653.1388m/z	128.008	0	67.3359	0	73.5969	0	0	73.2652	0	0	5.35836	0	0	0	0	0	0	0
14.93_129.5402m/z	172.828	172.649	128.484	138.403	198.034	166.856	170.395	137.214	130.537	159.353	124.836	122.91	160.788	192.082	142.24	145.322	103.633	146.002
14.93_151.5262m/z	309.896	294.279	241.176	272.168	393.415	306.313	383.585	289.81	250.137	316.161	220.143	291.007	304.227	383.576	277.623	285.834	233.564	295.264
14.93_152.0279m/z	9.3519	16.4992	8.03122	0	13.7491	6.53628	33.967	16.3773	5.10219	21.7501	0	0	0	0	11.8015	6.13337	7.10939	6.90885
14.93_152.5340m/z	10615.2	10278.1	8596.93	9048.29	12489.5	10196	11775.8	9825.57	8325.51	10846.9	8540.26	8899.32	10713.4	12070.7	10763.5	9419.54	8652.81	9700.1
14.93_153.0357m/z	1176.75	1123.41	889.995	985.224	1382.86	1081.93	1277.36	1056.13	868.801	1207.15	907.188	999.028	1161.49	1320.42	1172.73	1068.57	933.32	1066.24
14.93_153.5362m/z	104.636	66.8868	82.8677	83.0183	119.513	92.179	121.644	93.0836	82.9494	93.4535	62.0565	79.8307	91.4699	119.504	90.3287	66.5621	74.5257	86.4215
14.93_177.0330m/z	296.268	301.148	225.91	254.512	386.555	279.674	294.731	272.747	222.015	334.191	243.046	276.135	310.656	312.675	279.365	275.301	267.934	308.29
14.93_254.0778m/z	784.518	662.642	528.257	601.588	766.514	492.191	705.118	572.839	435.845	800.44	585.75	750.264	744.013	809.045	796.39	664.65	660.837	646.829
14.93_304.0609m/z	2650.7	2719.69	2249.33	2438.52	2894.23	2750.58	2192.44	2816.39	1981.3	2504.45	2423.2	2202.61	2228.26	2184.95	2650.99	2685.63	2435.81	2764.26
14.93_304.0790m/z	188.011	277.82	243.565	203.741	239.047	154.137	263.168	149.62	178.106	860.579	1314.56	1324.8	1429.22	1195.55	1234.48	1191.3	1234.47	896.197
14.93_305.5700m/z	75.9931	60.3535	75.1706	45.199	51.6325	60.1117	55.6798	48.96	64.1848	111.283	107.655	92.2894	65.7853	93.0038	107.943	74.8783	80.3256	77.3313
14.93_322.0711m/z	905.696	746.351	624.168	665.131	874.174	684.455	876.17	767.096	515.427	741.505	646.952	820.561	970.4	987.632	914.682	747.389	794.439	736.022
14.93_404.0454m/z	5482.61	5613.76	4551.51	4966.95	5253.94	3775.24	11161.6	3661.46	5428.33	5636.16	4258.96	10967.4	13095	5081.52	4253.32	23079.6	5273.78	5039.16
14.93_508.0695m/z	1589.48	1834.27	1690.14	2046.71	1907.35	1408.02	2087.7	1451.75	1465.86	1706.8	1524.44	1884.92	1719.94	1735.09	1702.97	1853.39	1345.11	1714.69
14.93_562.0730m/z	236.54	313.562	353.364	279.579	166.726	130.957	208.03	302.059	156.496	392.466	258.143	461.628	246.486	100.376	382.095	355.378	172.434	385.81
14.93_613.1585m/z	33105.9	36438.2	31901.8	32335.5	42609.4	26926	40273.7	26254.3	23910.9	35139.3	33545.5	39452.7	42319.9	42134.9	35220.3	34130.2	31273.7	33577.2
14.93_645.1489m/z	158.444	61.1752	0	122.311	0	70.1025	0	0	0	0	0	0	35.5845	0	0	0	0	0
14.93_657.3184m/z	0	55.1315	259.901	0	0	0	0	0	41.5125	2.03489	0	0	0	0	0	0	8.51096	134.456
15.05_260.0700m/z	342.81	333.149	251.511	305.643	384.858	252.953	352.058	236.553	222.877	317.9	246.226	296.706	354.224	355.413	285.56	308.139	228.454	308.831
15.05_288.0657m/z	1007.74	955.785	844.422	953.065	1092.46	966.654	1111.65	950.11	808.74	986.172	1090.22	1061.65	1198.55	1241.8	1125.04	1046.48	1074.01	922.677
Glutathione (GSH)	658239	652755	587461	607637	699470	565199	722436	539793	493992	631930	693188	759430	854114	782460	709616	747231	669167	624557
15.05_308.0812m/z	5953.59	5423.54	4630.8	4913.96	6316.25	4810.33	6103.34	4572.04	4305.13	5065.91	6415.54	6901.54	7782.07	7544.31	6369.32	6646.78	5986.47	5001.77
15.05_407.0538m/z	0	0	0	0	0	0	0	0	0	38.543	0	0	0	0	170.915	54.346	0	0
15.05_611.1431m/z	344.258	573.298	74.7491	164.25	81.4001	196.725	0	110.351	178.149	271.362	306.393	162.784	669.993	113.256	252.776	156.417	113.512	10.4562
15.05_626.0152m/z	0	0	0	0	0	65.5052	0	0	0	0	0	0	0	0	0	0	0	0
15.05_670.9630m/z	0	0	0	0	0	0	120.404	0	92.285	0	0	0	0	206.61	0	0	0	136.771
15.05_711.1364m/z	1129.73	265.71	0	814.778	376.367	0	539.801	0	0	857.011	0	820.013	904.771	492.347	634.444	1236.59	723.027	455.86
15.28_132.9458m/z	8928.35	11188.1	16466.4	11410.6	9107.71	9060.65	7882.03	10491.8	12847.5	8382.33	12384.6	14361.7	9250.02	6284.14	9032	9420.57	11883.1	9550.96
15.28_134.9428m/z	2843.45	3811.02	5121.04	3583.73	2895.46	3172.71	2713.78	3338.28	4271.53	2342.29	4170.87	4853.65	2943.68	1980.85	2902.48	2987.86	3810.85	3306.37
15.28_158.9247m/z	61923.7	75587.3	97211.2	69740	69212.5	62731	58122.4	68498.5	79714.8	53896.7	73409.5	89798.7	61004.2	47609.9	59876.8	65490.3	74431.6	72385.2
15.28_176.9352m/z	744207	886488	1.15372e+06	808150	829799	739098	690307	810250	905188	648420	860043	1.05632e+06	739110	545046	710122	736719	876904	841179
15.28_178.9394m/z	10234.7	12186.9	16106.9	10952.7	11398.7	10432.7	9726.42	11680.8	13362.3	8561.73	11784	14615.3	9542.04	7430.84	9945.93	9579.15	11632.4	11804
15.28_194.9457m/z	1.61079e+06	1.88554e+06	2.4642e+06	1.70548e+06	1.79132e+06	1.60755e+06	1.49879e+06	1.75669e+06	1.96312e+06	1.3729e+06	1.79165e+06	2.21137e+06	1.5394e+06	1.15896e+06	1.51024e+06	1.52179e+06	1.82215e+06	1.73304e+06
15.28_196.9499m/z	24969.2	29364.9	38010.6	25907.4	26948.7	24560.6	23140.2	26543.8	29016	20220.5	26645.4	33986.3	23996.9	16845.8	22164.9	22417	27291.8	25739.2
15.28_292.9232m/z	560374	622891	810961	566135	603519	521729	521090	573674	671803	475698	609417	754788	503102	402390	509113	509423	615368	586988
15.28_294.9273m/z	12517.5	13486	18450.4	12430.6	13029.8	11804.3	6555.25	11976.7	14139.9	11506.5	12911.2	10665.5	7216.2	8670.2	10840.8	6736.61	12793.8	13721.5
15.28_390.9014m/z	139244	152935	192345	136820	144007	119265	132786	143835	171587	113268	154469	189847	121603	93169.2	128320	119546	163086	143809
15.28_398.8874m/z	10166.7	11514.4	12517.7	12052.4	12146.4	10275.2	6408.58	10724.6	10316.9	10282.9	8147.24	7689.73	7233.57	8799.83	9596.34	5890.36	10600.2	10514.2
15.28_488.8781m/z	54725.6	67709.1	82887.9	60976.7	57779.5	45932.1	39917.1	61445	69387.6	43495.3	65242.4	55299	38069.8	37153.3	56008.9	33579.8	62115.2	60220.2
15.28_586.8523m/z	30384.7	34256.8	41358.6	32300.8	32648.4	24196.9	21602.3	32127.6	36688.5	21613.1	32598	30396.4	19390.7	19303.7	28362.4	16003.8	36584.5	30796.6
15.28_78.9568m/z	0	0	0	0	0	0	0	0	0	0	0	393.365	0	0	0	0	0	0
15.28_79.9629m/z	17.6404	305.443	184.141	232.5	6.48458	21.599	89.2022	0	211.942	0	331.09	482.823	224.717	108.807	279.809	103.263	112.884	86.205
15.28_80.9629m/z	1779.44	2036.58	2870.18	2016.1	1720.12	1819.85	1441.76	1861.54	2345.94	1338.98	1938.7	2764.01	1751.13	1008.02	1756.66	1708.43	2228.13	1875.58
15.28_96.7406m/z	872.91	1004.3	1404.33	871.479	952.413	879.892	922.889	935.912	1356.54	800.164	1076.42	1406.56	930.15	485.301	1101.56	883.8	1254.67	976.378
15.28_96.8398m/z	4940.29	5899.04	7158.1	5028.34	5458.59	5101.19	2709.99	5768.92	6428.12	4140.06	5304.43	5797.19	3218.63	2716.41	4634.67	3074.93	6378.73	5443.79
15.28_96.8719m/z	5752.1	7215.29	9907.65	6183.42	5726.3	6049.21	4979.68	6422.37	7517.46	5011.73	6271.71	8505.73	5400.72	3148.03	5627.55	5680.34	7266.01	6373.43
15.28_96.9666m/z	1965.5	3204.13	945.592	2213.58	1589.36	1878.52	2235.84	468.38	0	0	2401.14	2189.17	3548.01	1659.7	3861.26	2625.58	2116.09	512.744
15.28_96.9692m/z	3.02488e+06	3.66849e+06	4.82196e+06	3.21546e+06	3.27885e+06	3.0356e+06	2.73105e+06	3.28109e+06	4.05016e+06	2.54958e+06	3.60678e+06	4.59545e+06	2.95787e+06	1.94002e+06	2.9525e+06	2.86931e+06	3.90848e+06	3.29849e+06
15.28_96.9947m/z	150.158	760.667	1227.55	1505.2	648.602	791.417	462.442	1036.26	688.3	907.604	979.177	1133.32	924.881	756.568	299.661	86.5218	2264.72	1106.72
15.28_97.0655m/z	4619.42	6229.53	8339.38	5537.92	5166.91	5229.76	4773.12	5423.38	6398.79	4210.44	5497.22	7658.47	4923.18	2680.24	5396.2	4847.5	6814.22	5580.36
15.28_97.0998m/z	4437.04	6068.2	7218.58	4904.59	5192.92	4925.01	2547.86	5256.69	6191.43	3599.08	5077.73	5987.41	3012.95	2500.91	4252.09	2699.78	5871.69	5455.01
15.28_98.9733m/z	25306.9	30402.9	41202.5	27097.9	27272.6	25674	22574.8	27403	34504.8	21124.2	29398.8	38544.8	24441.5	16219.2	24277.7	23967.1	32642.7	28240.7
15.36_139.9796m/z	2866.19	2822.37	2489.54	2657	2619.83	2774.57	2415.96	2760.4	2915.02	2730.35	2817.32	3030.69	2698.75	2443.84	2593.13	2520.38	2444.72	2988.9
15.36_140.9761m/z	13715.1	13591.8	14216.4	13040.9	12932.3	12802.3	12136.9	14057.2	13656.9	12269.1	13367.1	14117.7	12416.6	11393.7	12853.3	12668.8	13670.8	13475.2
15.36_194.6687m/z	293.828	490.163	745.3	407.309	405.327	524.964	40.2407	796.26	1008.35	248.105	157.287	120.57	42.2687	141.031	652.291	48.6075	344.873	478.226
15.36_246.9356m/z	0	0	0	0	0	0	0	0	0	0	0	0	278.459	0	0	0	0	0
15.36_62.9634m/z	610.888	722.677	1069.86	703.6	662.216	603.162	538.627	640.136	774.201	484.901	782.204	859.211	448.999	420.523	607.923	595.213	785.12	660.359
15.36_97.9753m/z	45.2213	189.668	58.2449	237.326	10.0557	46.0889	0	52.1185	105.667	33.8759	45.2165	160.607	101.317	121.289	133.47	155.671	64.0921	129.121
15.46_135.9967m/z	1109.72	1040.4	1454	1059.2	1000.91	983.554	956.328	1219.57	811.679	904.882	1159.43	1539.66	1198.99	853.902	939.839	1021.18	1444.4	1155.66
15.46_136.4983m/z	46.5457	39.9222	0	25.2634	0	50.7181	30.0254	23.2173	24.7781	32.6232	68.2667	82.8024	29.7841	23.5811	16.8369	45.3112	54.785	50.8508
15.46_273.0013m/z	5014.76	5040.1	6407.8	4879.19	4234.76	4720.23	4348.8	5662.84	4018.18	4009.41	5602.88	7239.66	5393.94	3471.83	4469.63	4320.48	6725.76	4967.57
15.46_642.7940m/z	0	0	0	0	0	0	355.675	0	0	0	0	0	0	0	0	0	11.8554	0
15.46_649.1411m/z	0	0	0	0	0	90.8413	0	0	0	359.069	97.8076	0	176.217	0	0	0	0	0
15.46_711.3833m/z	0	47.0968	0	0	0	0	0	0	136.566	0	0	0	0	0	0	165.101	0	0
15.46_97.0674m/z	19.6888	28.3555	33.534	24.379	12.9686	15.1534	7.01477	32.5218	56.5958	65.7937	10.2743	7.71487	0	5.43791	21.4517	0	14.8844	21.8228
15.58_105.0189m/z	2016.8	2167.85	2476.88	2589.16	2740.14	2133.31	2065.7	2782.79	1671.28	3580.59	3765.07	4574.28	4301.01	3147.48	3479.45	2618.96	4584.72	3309.85
15.58_171.9829m/z	814.464	661.007	678.901	640.61	717.04	739.96	695.668	852.708	673.016	810.431	901.581	709.13	519.731	810.037	800.055	582.612	777.442	657.673
15.58_184.9782m/z	0	11.524	0	14.3436	16.0249	0	5.13311	7.61117	0	16.4785	21.8615	23.6684	18.2345	6.64231	18.7923	9.00418	0	21.5888
15.58_228.0094m/z	222.361	191.971	282.904	204.509	196.63	225.474	209.431	283.331	229.79	265.552	250.057	323.057	106.193	190.845	186.14	103.573	279.93	288.38
15.58_276.0205m/z	0	64.3899	109.439	55.6283	59.4186	61.4164	103.181	32.5388	23.0063	27.3515	34.1346	90.5913	99.1572	90.9946	52.424	44.2047	145.857	54.5545
15.58_282.9622m/z	2434.59	2856.15	4524	3114.77	2895.07	3013.48	2418.83	4522.12	3102.46	4059.1	5190.1	5912.58	4195.43	2174.17	3838.49	2420.48	6507.05	4141.93
15.58_323.1375m/z	2227.93	2269.4	3075.02	2389.37	2433.48	2965.63	2313.02	2901.23	2017.17	3039.79	2743.39	2347.71	2479.34	2873.18	2748.26	2060.1	3184.09	2702.8
15.58_370.9794m/z	2665.1	3197.79	4764.21	3847.98	3998.41	3361.65	2591.74	5041.14	2648.45	5247.3	6090.14	8652.91	6268.28	3103.81	5629.46	3040.04	8715.9	5363.02
15.58_492.0705m/z	4019.14	4711.09	5494.06	5705.58	6451.47	4015.18	4435.29	4437.88	3396.03	6753.06	8720.96	11857.2	11512.7	10016.8	8409.65	7894.07	10714.3	6530
15.58_502.0316m/z	11003.9	11031.5	12288.3	11343.5	8137.21	12710.6	9379.11	11479.7	12274.8	6839.61	14539.3	10989.1	12876.4	9059.99	11739.5	12566.2	12534.1	11428.7
15.58_549.3062m/z	327.397	185.987	300.015	77.1562	120.853	333.668	72.6594	448.742	408.784	246.856	168.375	0	201.315	206.619	404.386	238.27	409.764	343.112
15.58_600.0057m/z	4587.99	5135.07	7135.4	5532.14	2302.46	6644.27	3437.28	5036.48	5402.33	3091.51	5549.62	3297.22	5905.5	2918.21	4319.09	5388.23	5368.18	5039.69
15.58_697.9821m/z	843.387	1833.92	3659.2	1690.17	1461.44	2011.46	1137.67	2541.21	2975.22	1951.61	693.828	629.237	204.501	493.824	1720.33	0	1686.74	1779.02
15.67_149.0335m/z	19.1549	0	4.50027	26.9385	13.3152	3.50846	11.3906	0	0	0	0	0	0	0	0	0	0	0
15.67_158.0817m/z	0	15.6334	0	13.6694	12.2741	0	7.48205	0	0	8.99163	65.1453	41.8444	92.4157	135.5	48.0772	98.8281	37.8573	46.4916
15.67_228.0508m/z	63.9933	70.6712	32.0557	34.4952	21.0714	10.8312	67.1824	37.623	37.7354	0	95.0645	75.8184	137.136	159.799	32.6879	147.098	0	50.1417
15.67_244.0221m/z	6627.1	7574.07	12956.3	6076.65	5198.39	4447.19	4943.77	5686.2	6231.28	5441.35	15186.2	17724.1	12800.5	7715.87	9669.64	10020.1	15217.1	8463.48
15.67_246.0612m/z	181.379	231.261	156.688	260.236	261.841	109.312	208.239	140.781	163.712	231.734	890.274	746.096	1495.07	1640.79	605.581	1211.33	482.01	745.871
15.67_247.0564m/z	384.85	343.42	473.355	401.061	339.354	269.514	404.092	281.825	311.133	182.618	223.062	323.228	303.368	270.014	256.02	238.171	256.99	192.993
15.67_271.9994m/z	6156.44	6042.18	8171.43	6292.96	6000.82	6586.61	6266.76	8689.51	6416.36	4620.47	5746.82	8684.04	4043.72	3960.76	5726.75	4821.35	8252.68	5817.5
15.67_369.9773m/z	1017.6	958.165	1375.49	991.277	833.135	1290.2	996.7	1830.58	1315.56	752.67	972.395	1299.45	492.626	378.792	977.948	563.476	1406.19	914.284
15.67_404.0548m/z	137993	127329	161075	132537	115566	121827	114034	121298	124782	107683	169270	174717	155118	135863	152544	160131	173859	134761
15.67_563.1739m/z	0	0	0	0	0	0	0	0	0	0	152.36	89.5485	149.017	0	58.6063	0	0	0
15.67_579.0820m/z	1259.68	1477.03	2053.31	1588.37	1696.14	1211.22	1619.99	1372.85	1366.08	1091.48	1370.72	2230.42	945.563	1557.97	1505.28	1348.74	1993.48	1173.9
15.67_604.7792m/z	0	82.4511	0	0	77.9842	0	0	0	0	0	2.07532	0	0	0	0	0	7.21277	55.82
15.67_610.8760m/z	0	0	0	0	0	0	64.4025	0	101.871	0	135.835	0	395.043	0	0	0	0	0
15.67_627.2652m/z	0	0	0	3.28399	0	0	0	3.85572	0	0	0	0	0	0	0	135.866	0	0
15.67_627.7582m/z	53.49	0	0	0	0	0	0	33.2432	0	0	0	54.5232	0	15.9812	3.27437	42.5056	19.2088	0
15.67_650.0529m/z	0	0	0	32.3852	0	0	0	0	0	0	0	0	0	0	0	0	87.977	0
15.67_688.4655m/z	0	0	0	157.403	0	0	0	0	0	0	0	0	0	0	0	254.354	0	0
15.67_688.7065m/z	0	0	0	0	0	30.1954	36.3066	59.3557	0	0	0	0	0	0	0	135.798	0	0
15.67_711.6437m/z	0	0	0	0	0	0	0	0	0	29.5122	0	0	0	0	94.4817	307.922	0	0
15.67_737.1477m/z	0	0	0	0	0	0	0	0	0	0	0	0	0	0	0	205.292	0	0
15.67_737.3962m/z	0	0	0	0	0	136.929	0	0	0	0	0	0	0	0	0	124.587	0	0
15.67_80.9648m/z	455.705	385.46	417.834	432.766	449.811	405.869	413.678	455.301	433.764	552.517	541.3	501.904	487.099	564.352	539.455	444.926	480.161	383.08
15.67_809.1129m/z	677.199	591.863	1057.99	585.43	557.781	878.441	409.069	606.519	866.664	442.949	791.913	979.563	447.584	508.763	438.757	451.912	577.879	771.462
15.78_123.0245m/z	100.708	68.1489	95.8591	123.455	91.5821	64.5743	87.1892	57.2201	89.1598	15.8985	16.454	23.4103	15.8575	30.0441	15.7478	24.9509	24.6084	11.0854
15.78_252.0871m/z	749.465	715.874	1040.62	904.994	887.616	730.791	1008.04	649.19	740.432	741.94	848.349	1301.75	835.694	1158.48	948.896	1056.98	1143.49	850.789
15.78_260.0701m/z	618.818	593.525	797.179	685.385	637.506	448.185	614.66	434.275	503.726	381.962	582.294	661.394	538.817	604.577	460.304	579.501	560.388	402.129
15.78_304.0609m/z	3187.63	3485.4	4210.51	3728.16	3737.33	2837.21	3306.11	2631.37	2752.73	3133.93	4223.27	5093.78	4065.44	4365.5	3845.39	3565.9	4380.13	3429.45
15.78_307.0801m/z	81740.9	92028.6	116191	93626.1	90377.7	68978.1	77515.1	62907.3	74140.5	72480.4	109681	141336	111633	114004	98225.3	104149	117070	89613.2
15.78_321.0634m/z	25.0037	35.1393	31.0596	58.1984	71.0819	0	0	0	0	25.5709	27.3757	118.147	120.243	85.703	51.3025	63.6858	16.5844	75.7109
15.78_600.3412m/z	0	0	0	0	0	0	0	0	0	12.5393	0	0	3.86744	0	0	0	0	138.435
15.78_648.3885m/z	70.7519	0	53.306	0	0	95.4328	14.983	0	0	0	110.96	0	0	0	0	0	0	11.763
15.78_654.8348m/z	0	0	0	0	0	0	90.1359	0	84.0402	0	6.1215	0	0	140.567	0	0	0	104.307
15.78_711.1361m/z	2402.93	2682.55	3300.01	2531.9	2571.98	1507.44	2317.28	1516.77	2589.13	2087.04	3491.8	4958.37	3287.36	3542.07	2769.63	3745.29	3471.01	2422.74
15.91_122.9656m/z	306.994	338.483	459	291.592	305.382	389.527	284.514	477.782	435.518	267.266	273.873	245.147	179.159	207.292	382.964	263.007	322.793	360.078
15.91_187.0002m/z	0	0	41.0253	0	12.8979	0	0	24.5105	16.0109	0	0	0	0	0	14.9535	27.47	0	0
15.91_188.3242m/z	4.77132	0	0	0	0	4.0281	6.51052	0	0	0	0	0	0	0	0	0	0	0
15.91_272.0884m/z	19991.8	17003.3	18133.9	15135.6	14311.1	11401.6	12396.5	10392.6	11184.8	20040	20268.7	20855.1	17618.3	17872.4	14566.1	15593.3	16771.7	13563
15.91_436.0449m/z	0	32.5949	0	0	32.8652	60.6325	0	0	0	55.3613	0	0	0	0	0	0	36.0274	0
15.91_439.7063m/z	28.6185	0	0	0	0	0	0	0	25.6905	0	0	0	0	0	0	0	0	0
15.91_602.0984m/z	0	0	0	0	59.431	33.1305	0	0	77.7659	55.0201	9.48213	0	129.506	0	0	0	0	0
15.91_604.5196m/z	41.3617	0	0	72.2558	0	0	16.711	0	0	0	0	0	0	0	0	0	0	54.6227
15.91_613.1586m/z	11167.9	14402.7	18838.4	15611	15227.2	8728.23	12505.6	6400.85	9660.4	10876.3	18933.1	28437	22775.4	25200	16054	20429.7	20369.3	13449.5
15.91_622.4013m/z	0	0	0	0	0	0	0	90.7323	144.543	0	0	0	62.1743	0	0	0	0	1.64432
15.91_626.1279m/z	0	8.14927	0	0	0	0	0	0	0	117.837	47.3916	203.995	0	89.2028	0	0	0	0
15.91_639.5755m/z	0	0	0	0	0	13.4761	0	0	3.29228	0	0	0	0	0	0	96.1799	0	44.5696
15.91_647.5144m/z	8.00402	93.5988	0	0	88.8899	69.1566	0	0	0	0	0	0	0	0	0	0	0	0
15.91_657.7121m/z	49.7137	0	0	0	0	0	0	0	0	0	103.534	0	0	130.401	0	0	0	84.2928
15.91_658.0362m/z	0	0	0	0	0	0	42.3928	49.5542	0	0	0	0	0	96.5062	0	0	0	83.3808
15.91_666.0020m/z	0	0	0	0	0	0	54.2101	0	174.538	58.8181	4.42094	0	0	0	10.1156	0	0	0
15.91_739.8377m/z	0	0	0	0	0	0	0	0	211.85	0	0	0	0	0	0	0	0	0
15.91_740.3450m/z	0	0	5.34935	107.853	0	98.2073	0	0	81.6413	0	0	0	0	0	0	0	0	0
15.91_97.0291m/z	87.4716	83.8346	83.9572	99.3414	95.469	96.3936	99.6254	100.794	87.5362	102.193	93.9587	73.545	91.4246	83.6802	75.5515	89.4085	90.9595	77.5135
16.02_120.9692m/z	4.8705	0	0	2.83394	10.0491	2.37945	0	2.15675	0	4.76702	2.46445	3.83455	5.8867	9.08569	0	5.58662	0	0
16.02_121.9692m/z	56.6411	54.1118	78.311	56.0982	52.2369	86.2099	52.0135	96.2562	73.1628	53.7361	46.0692	34.8551	23.6913	31.0626	72.3894	43.9913	54.2527	75.7415
16.02_135.4958m/z	140.327	131.8	158.172	137.364	158.224	149.815	160.222	174.223	136.297	109.369	117.459	181.897	95.2318	104.83	119.836	89.4095	155.472	119.445
16.02_152.5340m/z	23865.7	25407.2	26087.1	26718.7	27280.4	21449.7	25189	20011.6	22029.3	22761.4	26255.9	29941.2	29681.9	31123.6	26485.7	28213.9	28388.6	25010.2
16.02_153.0358m/z	2534.15	2694.65	2685.47	2915.12	2863.68	2299.05	2701.52	2138.47	2359.52	2472.05	2806.21	3222.67	3201.19	3352.73	2829.04	3036.13	3051.33	2757.31
16.02_188.5446m/z	175.336	236.56	252.038	308	301.348	276.488	330.489	202.224	256.929	295.59	425.907	601.063	598.572	640.334	482.678	447.558	547.384	472.132
16.02_190.0351m/z	107.195	140.259	176.262	132.512	116.11	110.584	114.969	69.6679	123.847	81.3315	96.2232	104.921	160.706	113.835	111.514	104.66	142.85	130.129
16.02_194.0216m/z	695.953	714.78	857.148	724.37	746.561	823.825	742.963	1009	643.692	434.745	495.796	770.088	505.118	424.751	661.774	683.855	752.093	655.249
16.02_221.5030m/z	0	0	0	0	0	0	10.6847	7.7362	0	5.35022	0	0	0	0	0	0	0	5.54461
16.02_254.0778m/z	636.063	661.41	907.59	714.751	640.442	564.935	632.609	568.448	496.761	637.093	801.894	809.247	851.184	815.451	821.616	872.747	820.502	648.388
16.02_265.0824m/z	24.0555	55.7656	60.5315	55.2354	17.8804	15.3769	61.4183	27.4775	68.5181	47.91	111.19	67.7098	30.1044	61.1732	27.2655	51.2167	86.2596	20.5312
16.02_288.0658m/z	920.533	1125.36	1555.38	1147.98	1098.3	825.961	939.72	704.427	953.32	797.13	1264.92	1549.39	1212.48	1302.02	1193.99	1278.33	1362.64	1152.21
16.02_288.0840m/z	99.401	56.0535	152.16	96.006	75.3148	42.226	129.766	77.8729	61.6136	93.8809	109.832	117.334	153.144	138.363	116.983	152.87	141.347	67.2172
16.02_378.0991m/z	190.802	241.233	399.985	454.854	335.346	261.061	403.522	292.61	326.43	376.561	611.033	1002.1	829.391	889.153	672.574	654.89	737.5	648.142
16.02_627.0777m/z	0	0	0	1.04782	0.901036	0	55.3857	0	0	94.1189	0	0	0	0	0	0	0	0
16.02_641.2099m/z	17.6482	0	0	0	41.4562	0	0	42.4112	0	103.27	16.0258	0	341.151	103.397	0	0	0	0
16.02_646.5003m/z	0	0	2.75971	0	0	0	0	0	0	87.4774	58.201	0	0	0	95.0108	0	0	0
16.02_683.6012m/z	0	0	0	0	0	0	0	0	0	218.579	0	0	0	0	0	0	0	0
16.13_122.9754m/z	25.8078	12.3792	29.9685	25.1452	21.0847	25.8489	24.3001	28.5965	23.8039	25.7217	22.8757	16.5042	34.5008	22.2093	30.9369	28.8801	19.3189	22.2462
16.13_129.5402m/z	373.157	397.937	398.959	415.904	413.332	333.476	386.126	306.131	361.928	336.317	433.085	476.22	458.056	508.161	419.86	443.167	442.083	394.316
16.13_141.0665m/z	73.9767	72.2524	94.7212	78.808	90.5183	67.8344	73.8205	55.542	75.5527	67.936	65.6503	79.6521	95.3628	92.2397	87.736	109.026	76.3177	76.3598
16.13_153.5238m/z	0	0	6.84763	8.938	4.06361	2.50469	0	0	0	6.65771	5.26543	0	11.9991	3.5829	0	11.5028	10.9824	0
16.13_153.5363m/z	100.607	64.501	45.5046	90.5902	108.253	74.5928	94.0182	51.525	61.5565	93.1402	82.8593	61.9649	104.762	135.441	69.8508	85.5491	96.7686	90.3328
16.13_155.0015m/z	73.7498	43.7759	87.603	77.0287	66.2118	68.6495	63.7444	70.1023	92.6196	72.9503	68.7727	30.1102	67.0424	73.5547	82.5168	87.5652	86.3606	47.8143
16.13_157.0501m/z	75.5476	59.2698	68.5634	71.2045	67.8142	78.7214	74.5114	83.656	77.9929	86.6856	67.8488	51.614	87.2212	76.4468	95.6813	87.4941	67.2869	76.2692
16.13_159.0293m/z	34.7446	26.1096	34.3524	37.211	30.9287	31.1086	32.8917	37.313	41.1836	32.4581	34.7285	13.0272	40.408	36.664	32.964	24.4076	25.7699	25.9016
16.13_161.0450m/z	41.9473	20.2487	41.9746	44.2344	32.8235	52.5998	55.7273	41.7594	37.2904	63.4098	44.1523	22.2956	45.9051	55.6694	41.626	25.8736	47.4695	32.6546
16.13_177.0281m/z	0	0	0	0	0	0	0	0	0	0	0	0	0	11.2244	18.5191	0	0	4.52755
16.13_198.9967m/z	8.30441	0	0	9.22117	5.61633	8.21596	0	0	0	0	5.74437	9.10421	5.41494	7.66859	0	0	5.94992	8.18613
16.13_273.4897m/z	7.50921	0	0	0	0	0	0	16.686	0	0	0	0	0	0	0	0	13.7571	0
16.13_322.0712m/z	298.272	304.865	490.319	383.441	285.377	237.729	261.793	238.768	335.749	277.993	403.814	414.323	535.642	408.078	368.761	478.541	449.898	324.306
16.13_336.0518m/z	41.1963	113.468	189.578	98.5374	118.535	66.0647	82.1778	13.1215	113.306	37.6546	116.718	147.662	131.844	111.228	131.347	166.692	104.182	111.985
16.13_354.0619m/z	1015.82	1201.26	1869.95	1265.43	1154.39	956.052	1042.55	1017.47	909.804	909.747	1395.75	1735.44	1487.55	1420.49	1538.64	1476.95	1604.85	1455.26
16.13_538.7853m/z	0	0	0	0	0	0	0	0	0	0	0	0	0	0	0.183878	0	0	83.2819
16.13_548.0953m/z	35.8352	96.7008	214.946	148.679	233.661	115.121	176.737	53.7029	159.331	0	103.385	50.3593	142.104	81.1685	91.2772	186.759	0	28.2894
16.13_578.8732m/z	0	0	0	0	0	0	63.3048	0	5.94476	0	0	92.6486	0	0	0	0	0	0
16.13_582.7223m/z	0	153.89	0	0	86.1306	30.1414	0	22.258	55.6249	3.32395	0	0	24.1702	12.9088	0	40.0252	0	0
16.13_611.1431m/z	326.411	408.702	198.419	196.038	78.2896	376.923	488.367	227.325	214.27	502.964	219.605	946.611	357.865	286.398	263.37	419.541	202.668	198.714
16.13_639.9746m/z	112.241	11.0768	0	76.8887	0	53.7558	0	159.885	1.05257	0	52.0694	0	51.7806	0	24.2557	0	0	0
16.13_690.6873m/z	0	0	0	0	0	0	0	0	0	0	0	0	85.0121	0	0	0	0	85.0894
16.25_102.0557m/z	6646.97	8469.86	12134.6	7577.5	6470.36	4730.53	6179.9	5227.32	6090.89	6719.1	14668.6	19149.4	13782	10752.6	9638.58	10529.6	14451.4	8630.66
16.25_107.0499m/z	21.1293	12.7279	8.89922	12.389	8.93448	10.3997	11.7812	8.40072	3.41868	11.3841	7.12358	4.138	13.5171	15.8039	13.719	12.9926	4.27142	17.5484
16.25_111.0196m/z	322.604	300.177	399.176	305.988	368.935	258.995	364.636	364.576	214.215	319.759	391.835	452.514	379.154	285.883	367.697	306.292	411.388	311.52
16.25_129.0320m/z	0	0	0	0	0	0	0	0	0	0	0	11.9866	0	0	0	0	0	0
16.25_156.0126m/z	121.781	106.928	122.866	112.168	124.353	100.851	127.044	126.474	108.925	119.404	102.418	149.046	139.315	89.1925	118.649	106.596	121.128	119.629
16.25_171.0769m/z	223.948	285.031	366.471	279.157	290.519	208.269	249.545	239.432	264.068	258.081	301.106	331.272	423.361	302.138	306.793	352.761	307.017	284.699
16.25_189.0509m/z	233.671	149.882	75.173	202.64	270.447	242.878	281.797	246.994	173.377	218.661	79.7531	49.9734	126.008	218.789	155.331	114.727	80.8417	100.29
16.25_217.0169m/z	458.991	409.419	488.32	519.112	456.756	472.93	467.045	479.04	384.451	470.426	514.902	501.509	486.918	435.351	439.956	499.145	498.032	457.431
16.25_219.1748m/z	70.9607	39.288	43.5401	72.6539	61.4372	66.9199	79.8495	65.5537	66.2791	81.6955	53.4177	41.8644	95.3498	62.7994	79.0963	71.2625	43.3911	48.402
16.25_236.0228m/z	738.862	786.136	913.995	852.219	761.269	499.465	702.04	583.148	687.177	512.675	627.185	876.55	769.296	695.123	653.61	700.529	719.167	527.935
16.25_480.0760m/z	930.926	864.567	1237.61	1112.98	1023.58	889.469	1103.15	778.724	982.697	1133.07	1225	1345.14	1194.89	1395.14	1048.57	1236.43	1125.43	1047.61
16.25_506.0906m/z	187.491	246.687	308.365	279.259	182.276	216.591	286.794	200.317	279.305	271.299	135.703	242.762	344.727	285.426	225.358	346.683	182.247	197.089
16.25_508.0696m/z	1086	1218.09	1534.81	1190.61	1229.49	868.936	1208.73	962.602	1093.59	1145.24	1400.02	1357.71	1471.5	1671.75	1280.39	1466.84	1436.6	1115.29
16.25_554.1216m/z	0	25.1531	0	0	0	0	59.2122	0	0	0	0	0	0	0	0	0	0	35.1192
16.25_591.6098m/z	0	0	32.9108	0	0	0	0	0	69.5686	47.0212	0	0	0	0	0	0	0	45.7191
16.25_611.2433m/z	0	0	0.104851	51.6705	0	116.334	0	0.459588	0	36.2214	39.7881	0	0	10.8775	1.80322	123.248	132.696	68.4286
16.25_614.5097m/z	0	4.07016	0.784861	0	33.9778	0	0	0	64.1437	92.9251	0	142.06	0	18.4659	50.3322	0	0	0
16.25_637.3776m/z	0	0	0	24.5824	111.072	0	72.2082	151.309	89.2743	0	0	0	0	0	1.17758	0	162.298	8.74371
16.25_657.3750m/z	0	0	0	31.4467	0	0	7.16925	113.358	210.265	0	0	108.259	0	0	0	9.85465	0	74.5442
16.25_692.1616m/z	0	108.661	0	0	64.0467	0	0	0	63.6988	0	0	0	0	0	0	0	222.682	0
16.25_95.5129m/z	5.2342	5.16735	4.51101	6.48447	7.67463	3.13967	4.77494	3.48744	4.65236	4.51619	0	3.21145	5.21382	4.96617	0	4.55506	6.1941	3.73051
16.25_96.8398m/z	9.59068	5.0749	18.4735	7.96555	9.84179	11.0777	5.93781	10.6658	23.8314	5.09314	8.64308	7.26227	5.57201	9.42581	22.1758	9.47675	7.97339	20.8994
16.38_146.0454m/z	74125.5	100096	148219	88757.1	74626.1	50800	67497.2	57457	68434.5	71743.1	176188	231987	165991	126850	109483	122518	175023	96908.5
16.38_147.0487m/z	6588.13	8525.34	11857.8	7601.3	6433.63	4591.44	6011.68	5138.37	5935.35	6521.64	14437.5	18886.3	13836.8	10757.8	9613.95	10400.6	14287	8485.09
16.38_152.0280m/z	6.07967	0	0	0	10.9295	0	2.86909	0	3.79223	2.80248	0	0	0	15.5964	0	0	5.73441	21.9113
16.38_176.5264m/z	500.298	583.68	799.043	617.302	587.356	511.988	634.858	484.996	492.614	495.327	713.656	766.026	766.756	737.532	770.637	741.001	783.876	504.9
16.38_183.9829m/z	914.305	995.302	951.73	1034.55	962.798	1015.54	999.943	1041.09	926.154	922.647	1040.24	1012.36	1003.55	1113.58	934.533	983.523	1100.69	982.441
16.38_200.5012m/z	0	0	0	0	8.21011	0	0	7.68038	0	4.69771	0	0	0	0	0	0	0	0
16.38_201.2739m/z	0	0	0	0	5.07545	3.87708	0	4.71576	0	0	0	0	0	0	0	0	0	0
16.38_249.0545m/z	420.05	572.073	669.626	452.783	412.586	344.597	450.856	371.424	404.829	440.983	766.416	762.459	645.18	516.487	500.022	514.362	567.474	431.967
16.38_270.9974m/z	63.3762	107.173	59.1838	91.1997	62.0644	83.1871	49.148	108.302	38.6858	88.258	90.9581	36.4694	66.8759	60.4965	25.8799	57.2258	49.6694	45.6273
16.38_322.0447m/z	48.349	67.1714	63.4837	31.6061	113.666	48.4416	56.5199	97.1469	50.5654	53.0815	45.8195	25.8229	58.8071	37.8664	36.8615	13.9215	48.4438	19.6456
16.38_538.0809m/z	85.5336	115.181	54.3686	103.475	50.5227	69.5519	112.652	57.6642	50.1741	47.069	0	123.155	32.1254	25.1938	57.8781	95.953	79.9747	39.5083
16.38_558.3105m/z	0	0	1.42923	0	0	0	39.3056	105.48	2.57876	0	0	0	0	0	0	0	0	0
16.38_605.7853m/z	1.02745	34.6341	0	0	0	0	47.3392	0	0	0	0	0	0	0	0	0	0	0
16.38_609.1865m/z	0	0	8.9695	53.2808	107.318	0	15.6203	0	0	0	0	6.81739	0	0	0	0	0	45.4637
16.38_645.1032m/z	80.1548	39.7234	0	50.0695	21.0798	37.7329	0	43.0761	35.6287	0	0	0	9.7761	0	61.2318	0	34.744	37.611
16.38_648.8852m/z	30.8762	54.2415	295.563	0	53.5408	19.4061	18.9681	0	0	72.4041	0	0	76.2913	0	90.6107	0	97.2637	0
16.38_654.3039m/z	45.472	18.137	0	1.49754	0	0	0	0	0.971818	8.12384	24.7589	19.2797	18.3517	0.70779	9.68078	0	284.979	0
16.38_709.0936m/z	0	0	0	0	0	72.7095	0	0	84.9083	0	0	67.9694	0	0	51.1508	0	0	0
16.38_711.4695m/z	0	0	0	0	142.88	0	0	0	0	149.909	79.6414	0	0	0	0	0	0	0
16.50_136.0480m/z	0	0	0	4.75898	3.07015	0	1.99002	0	0	0	0	0	0	0	0	0	0	2.93054
16.50_159.5237m/z	15.1296	11.1614	10.7331	15.7835	12.6705	14.0014	13.5447	3.98413	17.8388	14.1742	9.37755	22.033	27.76	9.16174	14.4228	8.8318	7.17531	20.889
16.50_160.8922m/z	3.63628	30.2837	0	0	3.39575	2.98319	4.5123	0	0	0	0	0	3.68823	0	3.80002	0	0	3.46197
16.50_338.5450m/z	0	0	0	10.4827	0	0	0	0	0	0	0	17.1893	0	23.3812	0	0	42.7527	10.478
16.50_431.3567m/z	0	0	0	49.3789	0	0	0	0	40.5892	0	0	0	0	0	0	0	0	0
16.50_468.1303m/z	689.047	925.629	1147.13	1151.18	1170.95	866.703	1088.99	802.022	908.707	727.566	1686.29	1706.65	1718.83	1456.41	1314.1	1281.27	1531.39	1433.41
16.50_549.2225m/z	0	24.7683	0	53.8968	0	0	0	0	0	0	0	0	0	0	0	0	0	0
16.50_628.0647m/z	0	0	0	0	0	0	0	0	111.205	0	35.7504	69.5583	53.9172	0	99.7815	212.023	0	104.066
16.50_632.4594m/z	0	0	0	306.042	0	47.0627	0	0	0	0	46.4869	0	0	0	208.254	0	0	0
16.50_664.3230m/z	0	0	329.057	11.3193	0	0	0	0	0	0	0	0	6.84205	0	0	0	0	0
16.60_111.0084m/z	5130.61	4869.94	6352.91	6094.32	5512.98	4534.85	5551.79	4712.29	4061.03	4583.71	5625.66	6599.13	5038.52	5567.1	4615.12	5259.83	6504.85	4643.7
16.60_130.0222m/z	290.391	234.796	298.432	349.427	310.066	257.573	308.239	245.077	291.047	164.264	142.358	170.469	159.624	145.863	144.761	128.604	156.961	121.017
16.60_173.0084m/z	1779.11	1670.24	2344.19	2209.91	1996.01	1513.55	2008.26	1646.02	1352.24	1550.5	1974.31	2404.5	1736.5	1982.35	1534.33	1874.74	2332.36	1655.58
16.60_190.7504m/z	374.304	342.466	423.505	490.194	337.215	297.019	416.98	291.281	241.552	310.997	321.897	541.227	319.171	344.917	294.369	459.17	522.554	285.711
16.60_191.0120m/z	311.703	113.909	141.645	156.867	150.661	72.0427	116.045	89.9463	4.95087	232.484	223.07	81.8823	250.571	238.563	6.47481	182.84	43.8004	221.169
16.60_219.0107m/z	88.2342	115.716	30.2754	66.0111	96.6052	117.611	78.8289	150.454	61.324	107.277	113.799	50.6005	55.8928	33.6918	133.121	85.5761	32.5548	133.889
16.60_540.0538m/z	64.6239	54.4143	0	348.196	23.8482	0	57.559	0	110.294	57.8951	216.992	241.794	97.7216	130.886	196.287	191.889	243.424	111.749
16.60_573.6165m/z	0	0	0	0	0	152.845	0	0	0	0	0	0	0	0	0	0	0	0
16.60_589.9826m/z	0	18.8523	0.766225	0	19.8015	0	0	0	145.528	43.2678	35.9597	0	0	0	0	0	0	0
16.60_590.8005m/z	57.4704	0	282.776	78.3428	0	23.5176	0	57.2913	41.1732	0	101.049	0	39.126	0	7.36417	0	0	0
16.60_610.2145m/z	0	0	0	368.635	0	0	0	0	124.314	140.744	0	0	0	136.523	0	104.63	0	0
16.60_610.9656m/z	0	0	16.6807	0	0	271.786	0	0	0	0	0	0	0	0	4.95661	26.7757	84.8883	0
16.60_619.2524m/z	0	0	0	51.0423	0	58.0615	26.3763	102.826	0	0	48.708	0	0	0	0	0	0	0
16.60_648.1282m/z	0	50.112	0	0	8.75782	0	13.2945	3.51765	310.902	0	51.0563	0	172.678	0	0	41.5892	25.752	0
16.60_654.4254m/z	0	201.611	0	0	33.0491	0	0	0	0	41.5647	0	0	87.0013	103.924	37.6896	65.611	0	0
16.60_656.7052m/z	68.628	0	0	0	0	0	0	86.2469	0	0	0	0	0	0	0	0	0	0
16.60_657.0635m/z	0	118.509	0.00639029	86.902	0	0	142.281	257.709	0	0	74.0277	0	0	80.2462	78.7813	0	0	79.6363
16.60_665.7961m/z	0	0	0	0	0	0	0	0	28.045	214.909	0	0	0	0	0	73.1018	0	108.087
16.60_667.1693m/z	0	0.10586	0	0	22.284	0	0	0	0	0	0	0	0	0	0	0	0	0
16.60_84.0213m/z	162.653	158.936	190.384	200.868	182.226	134.944	192.381	166.005	131.494	146.697	157.219	189.294	156.086	185.558	130.392	160.548	202.05	145.019
16.60_95.0059m/z	364.997	340.281	394.104	452.925	409.622	298.916	401.699	347.933	286.867	341.711	375.596	465.978	364.317	435.398	312.279	368.822	417.918	343.433
16.60_95.5076m/z	21.837	16.0319	17.6855	23.8555	17.6403	15.3396	23.3796	19.1156	16.9803	20.8389	20.6361	22.3386	13.0714	24.3412	17.0462	18.238	17.3734	21.1854
16.71_144.9797m/z	39.5141	58.6571	69.3975	73.7424	68.3082	44.284	44.3004	42.1632	42.3366	57.6786	54.6322	69.4406	76.2643	54.2747	48.0473	47.636	83.193	58.8631
16.71_508.4024m/z	0	0	0	0	0	0	0	33.6573	0	0	0	0	21.8971	0	0	0	0	0
16.71_615.9260m/z	0	6.87e-05	0	159.185	0	0	166.504	0.00313433	118.778	0	132.12	0	0	0	0	201.789	0	98.207
16.71_633.8674m/z	46.6383	0	60.1739	186.971	0	0	34.9662	81.4122	124.184	0	38.8348	0	0	0	0	50.6802	0	0
16.85_136.9909m/z	123.654	119.957	118.833	142.372	117.284	143.894	115.168	124.987	136.821	121.527	136.181	102.029	144.479	132.081	123.111	117.706	149.244	130.955
16.85_305.3515m/z	14.7826	20.3096	13.7916	18.8777	16.9823	0	0	0	8.33139	11.4454	25.3981	63.5583	28.1924	20.1434	12.9422	13.9116	27.4218	10.7932
16.85_498.3809m/z	0	0	0	26.5098	12.7518	17.5579	0	0	0	0	0	0	0	0	27.0762	23.8776	0	0
16.85_579.1714m/z	0	0	73.1191	0	0	0	0	0	0	0	20.1912	0	0	0	0.821116	47.6967	0	0
16.85_647.6637m/z	0	0	0	0	32.8548	46.5105	17.2484	111.495	55.4613	29.1987	0	0	66.0025	3.6019	69.2628	47.569	0	75.2198
16.85_661.2528m/z	108.675	0	0	0	156.163	50.9813	0	71.0741	0	0	50.0921	0	0	0	0	0	0	0
16.85_670.8660m/z	0	0	0	0	0	0	19.3972	0	0	0.875438	0	0	0	0	81.8926	0	0	0
16.85_678.4274m/z	0	0	0	0	60.5876	0	0	0	0	0	0	0	0	0	72.8187	0	0	0
16.85_678.7675m/z	0	82.4167	0	0	0	0	0	0	0	0	0	274.46	0	0	97.1124	0	0	0
16.96_149.0528m/z	21.3224	0	0	0	0	0	0	0	0	0	2.64214	3.12921	0	0	0	0	3.01919	0
16.96_301.5259m/z	478.885	664.591	652.975	667.875	551.243	455.92	510.166	452.917	538.005	362.679	452.374	536.492	496.635	578.876	441.789	505.597	573.774	420.976
16.96_302.0278m/z	77.6672	117.919	116.472	117.011	64.0915	51.8136	74.9541	44.733	99.6907	42.3964	55.5288	96.7424	78.433	127.736	75.0097	95.9945	85.2367	40.9979
16.96_302.5335m/z	201441	251545	264461	280855	230283	186817	224828	177349	207963	159940	213685	259703	222034	224557	178373	213964	224295	179861
16.96_303.0352m/z	39234.3	48033.4	50796.5	53916.2	44230.3	35868.6	43314.9	34011.6	40715.5	30634.7	41269.4	49451.9	42589	43030.9	34309.3	41081.6	43115.1	34404.5
16.96_310.5309m/z	751.713	1036.38	953.11	1050.42	856.788	661.772	823.23	629.502	812.717	596.865	729.875	829.983	790.427	896.89	734.348	864.623	846.637	664.004
16.96_311.0325m/z	119.036	148.321	165.216	124.782	105.032	103.76	148.699	108.288	138.178	61.0092	110.424	148.6	98.2052	153.253	67.2743	127.916	144.409	121.203
16.96_318.5285m/z	548.978	790.964	782.607	806.843	653.848	549.947	555.542	480.73	637.295	477.474	594.65	700.714	577.964	660.981	519.781	634.056	641.268	540.934
16.96_319.0301m/z	90.6272	107.924	103.8	100.352	104.109	68.6037	93.9535	83.7452	78.3948	77.6349	77.199	113.753	103.337	93.5664	80.3075	113.443	129.352	88.739
16.96_415.6192m/z	2231.14	2443.41	2239.55	2845.81	2600.82	2178.2	2604.56	1926.39	2133.99	1777.02	1927.84	1992.79	1998.57	2361.07	1861.84	2366.49	2144.6	1952.41
16.96_416.1208m/z	675.614	715.502	609.454	807.045	726.454	653.918	770.703	643.608	572.917	529.619	545.864	587.449	550.906	714.175	469.223	668.847	688.733	549.086
16.96_494.0482m/z	4016.25	5134.84	5464.01	5737.62	4683.66	3820.15	4431.42	3479.18	4131.2	3068.89	3991.84	5214.36	4346.54	4747.91	3514.81	4307.55	4432.81	3434.23
16.96_552.2741m/z	0	0	0	59.6002	0	0	0	0	0	0	0	0	0	0	0	0	0	0
16.96_588.7107m/z	20.3631	0	91.5453	0	0	87.5802	0	0	0	0	0	0	0	202.79	7.60727	4.12755	0	0
16.96_649.5371m/z	0	0.00518896	0	83.2719	51.8506	55.2737	25.2819	22.0683	34.2111	89.2831	76.218	0	0	48.2319	66.9687	54.0025	36.4379	0
16.96_658.8660m/z	77.5044	0	0	0	81.9991	0	0	0	0	0.0377873	0	0	0	1.86012	0	0	48.5544	56.1569
16.96_76.0759m/z	0	3.07452	1.61094	2.60741	3.73524	3.77231	1.99954	2.11295	4.74206	0.941511	1.35742	1.85655	3.70427	3.23962	1.41839	1.43186	1.26649	3.43598
16.96_78.9571m/z	16.0271	16.9593	12.4556	16.9461	16.5513	11.5051	16.439	9.91841	13.3539	8.82119	10.2308	18.3535	12.8436	18.0418	9.78508	16.5034	10.007	10.0661
17.07_189.5033m/z	243.862	220.237	339.538	258.91	298.941	248.136	259.909	277.402	251.735	188.501	247.957	303.267	239.432	186.661	209.165	199.376	316.884	238.073
17.07_233.0502m/z	14.8882	40.435	9.20988	0	22.3355	0	0	0	0	52.7279	19.2222	6.56357	0	0	0	0	0	19.0257
17.07_282.0383m/z	1086.45	1333.56	1445.89	1532.49	1225.61	1004.67	1170.42	993.932	1154.24	817.015	1155.3	1412.85	1131.27	1177.67	954.702	1131.47	1187.64	957.545
17.07_302.5189m/z	140.504	121.005	355.866	156.7	130.335	106.426	124.893	145.758	185.3	66.191	38.966	104.259	157.346	126.511	123.488	16.6471	18.1642	0
17.07_303.0200m/z	0	0	0	5.6812	0	4.00154	0	6.30369	11.6568	0	0	0	0	0	0	0	0	0
17.07_303.2536m/z	103.731	136.362	139.438	132.882	107.426	112.386	128.298	92.7869	114.151	83.8366	79.1864	150.095	121.234	117.527	75.5502	101.126	124.043	85.481
17.07_319.5365m/z	383.309	504.264	498.62	502.844	429.448	327.129	452.158	373.832	406.078	330.315	397.399	441.243	382.919	468.646	359.311	436.059	462.276	356.379
17.07_320.0377m/z	21.0455	70.505	30.7764	68.619	55.7282	53.6481	40.2738	20.2817	55.0283	36.1383	68.5966	38.4849	43.9185	22.3421	32.7461	36.2764	48.9076	28.1563
17.07_361.0738m/z	963.464	1035.77	953.692	1078.79	1054.33	913.837	1102.76	902.893	851.942	803.583	723.764	825.372	847.479	995.115	780.572	902.632	797.467	843.423
17.07_361.5756m/z	202.341	200.206	214.193	210.568	205.319	182.68	243.693	202.542	215.334	142.29	164.509	226.585	173.166	237.86	127.5	185.232	187.475	174.706
17.07_367.2799m/z	0	0	22.5871	0	0	0	22.0754	0	0	0	0	0	8.62235	9.77569	26.7006	15.728	0	0
17.07_376.0674m/z	1670.5	1419.53	3171.84	1178.81	578.928	1817.6	1831.33	3161.31	2378.97	571.939	620.059	824.743	196.996	320.57	506.622	659.319	735.068	604.656
17.07_380.0164m/z	226.598	320.35	478.262	343.489	326.955	404.428	293.128	131.258	332.643	121.495	154.421	427.063	290.622	283.654	234.753	280.149	272.068	325.113
17.07_467.1096m/z	0	0	0	0	0.460652	17.3804	0.0517542	0	0	0	0	0.40185	0	0.298452	0	0	0.0257251	0
17.07_526.6623m/z	84.5195	0	0	0	0	0	0	0	0	0	21.5296	0	0	0	0	0	37.2306	0
17.07_528.7011m/z	589.571	390.446	592.838	660.473	529.024	593.201	540.549	345.55	472.457	403.872	395.709	455.008	423.565	575.341	367.861	587.986	465.312	439.742
17.07_529.2029m/z	190.744	159.759	159.371	224.772	216.036	120.199	227.57	109.975	107.431	112.597	212.414	117.467	152.718	171.875	207.583	142.943	167.218	154.351
17.07_558.3131m/z	0	0	0	0	0.138363	0	0	0	0	0	0	49.696	0	0	0	0	55.9729	0
17.07_563.3184m/z	0	28.8085	0	0	0	0	26.686	45.2734	0	0	0	4.09165	26.7149	0	0	42.1768	0	0
17.07_578.4988m/z	18.4552	11.4512	0	0	0	0	22.806	40.3023	0.611125	0	0	0	0	0	0	0	15.1243	0
17.07_674.5398m/z	0	0	43.6157	0	0	0	43.8781	0	0	0	0	0	0	2.44193	0.0169155	0	0	0
17.20_114.0015m/z	0	8.1532	0	6.31516	3.02682	3.77632	4.70758	3.76413	7.42355	11.6524	14.1851	5.51283	7.68047	0	5.57043	3.77623	0	5.93987
17.20_114.9944m/z	51.0479	64.5875	47.7081	54.7946	59.3087	67.3305	54.938	48.6727	57.1697	54.0776	55.8512	66.4039	66.3939	52.1717	65.6427	56.3501	74.109	64.7763
17.20_118.9922m/z	18.3365	14.4435	20.6951	17.3389	23.4198	17.8902	18.3184	20.1821	25.1013	30.9304	24.9398	19.4711	19.1064	19.2352	20.9397	19.1529	29.1568	16.8833
17.20_157.9912m/z	0	11.961	12.9625	8.70741	0	4.10778	5.19504	5.60147	12.9851	23.9054	20.4321	0	10.5614	4.87255	5.52205	3.56114	5.64068	5.34404
17.20_161.0450m/z	82.6558	97.0983	86.4349	101.816	88.9455	101.68	99.2583	77.1077	93.6408	84.2504	86.5039	63.9443	87.8214	87.2481	80.652	81.9976	96.8284	83.5046
17.20_187.5289m/z	60.5727	62.6561	80.4719	38.3713	16.7126	81.6518	69.766	154.952	89.1799	18.1349	13.3622	17.0658	0	4.52656	12.0537	24.6971	26.0307	21.0457
17.20_219.5055m/z	0	4.9267	0	4.53762	0	0	17.1749	0	0	0	0	0	6.45864	0	0	0	0	0
17.20_423.0120m/z	0	0	15.8392	58.2445	18.7194	0	33.3303	0	10.9001	0	57.4141	29.1589	56.755	76.5493	28.366	43.4412	76.2901	0
17.20_494.3794m/z	20.5192	0	0	0	0	11.1965	15.9229	0	0	36.1308	4.52096	0	22.7939	0	0	0	0	0
17.20_506.6505m/z	0	0	0	10.8724	1.00235	0	0	0	35.1936	0	0	0	64.8766	0	25.2673	0	0	13.9513
17.20_576.4625m/z	18.6643	31.3417	0	0	78.7116	0	0	0	0	0	0	0	55.9404	88.8295	0	0	0	11.7824
17.20_578.6464m/z	35.5986	0	0	0.230842	0	0	0	0	0	0	0	1.69279	0	0	0	0	0	0
17.20_581.2312m/z	0	0	20.5152	0	0	36.6353	0	0	0	30.3473	0	24.2442	0	0	16.1462	0	0.0391125	22.6333
17.20_610.1355m/z	49.6656	76.5542	0	0	0	0	9.66214	25.5033	56.4698	0	0	35.7911	0	0	37.4213	59.0655	111.729	0
17.20_662.6736m/z	0	0	26.4418	0	0	33.0251	0	8.15567	58.5997	0	0	0	0	0	0	0	0	0
17.20_665.6400m/z	0	92.0377	0	0	0	1.57401	0	53.7143	0	58.1393	0	0	0	13.3981	0	0	0	0
17.20_686.7497m/z	0	0	41.418	0	0	0	0	0	0	0	0.15124	0	0	0	0	0	0	0
17.33_114.0048m/z	10.6384	9.62148	0	1.82917	12.1946	10.9595	7.10836	11.695	13.7412	8.4383	11.3035	0	8.00019	10.3471	5.41157	8.78791	11.3547	10.1504
17.33_229.0112m/z	10.727	26.1939	34.8688	28.4709	17.4107	31.5384	18.107	8.75796	27.9109	10.7051	25.5511	39.432	41.1314	14.6671	20.5012	18.7993	41.2977	45.5646
17.33_474.6778m/z	0	0.413084	0	0	0	12.7491	0	0	0	22.452	0	0	0	56.9747	0	4.52732	0	0.245747
17.33_480.0762m/z	426.416	667.799	784.842	774.747	582.629	534.267	511.366	341.616	565.786	597.174	802.288	855.919	906.972	874.02	691.823	860.645	758.819	718.054
17.33_508.5729m/z	0	4.86304	0	0	0	0	0	0	0	0	0	0	0	0	13.0679	15.2249	0	11.8619
17.33_538.0804m/z	17.7133	73.3528	93.4182	130.115	194.897	15.2197	70.7828	16.7871	44.182	95.8289	120.193	73.7917	112.522	80.0202	207.439	61.5987	56.5223	110.71
17.33_543.0960m/z	0	0	0.437282	0	14.3508	0	0	0	0	0	0	27.1656	30.2041	0	42.0805	16.5579	0	22.7064
17.33_548.0964m/z	16.3451	88.0751	128.273	28.2912	61.0819	39.535	130.156	0	145.164	2.00244	41.9263	39.9664	97.2171	76.0425	40.0642	118.395	0	103.005
17.33_562.0734m/z	33.2316	102.785	93.5758	38.1364	32.9984	0	89.5197	0	36.5783	0	48.0684	40.6267	74.0273	46.5072	114.831	89.896	81.85	118.204
17.33_563.5784m/z	0	0	0	0	0	28.277	0.0296444	44.2042	0	0	0	0	68.8197	0	0	0	17.682	0
17.33_601.0499m/z	0	32.9527	6.48069	0	0	42.5251	54.5344	6.34076	0	0	0	0	0	65.7485	5.94943	0	52.9006	93.8366
17.33_660.2573m/z	0	0	0	0	48.1252	0	68.4129	0	0	0	0	0	0	0	0	0	0	0
17.33_661.1961m/z	45.7394	133.011	57.1553	0	30.7365	0	66.8752	0	0	52.0536	50.0696	0	0	73.916	94.0929	90.4674	58.2982	0
17.33_677.1810m/z	0	0	0	0	0	0.00162518	0	0	0	0	119.49	0	0	0	0	0	1.88763	27.1922
17.33_680.4031m/z	0	0	43.524	0	0	23.9835	0	0	0	0	47.3728	0	61.1009	0	0	0	0	0
17.46_171.0658m/z	79.3638	78.6523	81.7071	80.3577	74.4717	85.053	87.6497	61.7543	85.6417	68.7927	79.8525	65.6526	80.9538	99.3437	81.6012	77.6011	81.5442	84.9656
17.46_221.5029m/z	0	0	10.381	4.77698	0	8.07426	0	0	3.56079	4.77835	4.07388	0	3.49748	0	0	0	0	4.26155
17.46_222.5666m/z	9.98704	6.05217	5.62681	4.74809	9.92921	9.82955	9.05872	8.6446	3.55333	0	0	0	0	0	0	5.30479	0	6.80613
17.46_270.9955m/z	84.2627	106.436	75.8398	83.0805	91.2989	94.5907	72.8766	100.811	105.965	76.1222	86.9848	62.8994	75.5585	118.778	98.747	88.2628	93.6852	83.4228
17.46_404.0461m/z	3669.25	4778.08	4751.15	4311.83	3995.05	3322.78	3346.86	3188.97	3749.05	3310.96	4165.65	5261.76	5295.23	5980.15	4845.69	5254.63	4418.36	4567.6
17.46_431.0933m/z	14.9616	105.002	73.088	54.726	10.2601	37.2	11.7109	0	56.9449	52.3935	35.5365	75.9437	29.4153	9.16019	71.4759	13.8182	14.45	10.4538
17.46_450.0893m/z	0	11.7165	0	0	0	10.9915	0	25.1967	0	22.1973	12.2837	21.6386	11.6895	0	28.3328	9.91425	0	0.0111095
17.46_461.0458m/z	0	46.292	0	13.9551	15.5502	60.8499	0	32.8277	15.5689	83.6901	46.2783	0	88.3781	0	18.2104	7.69943	0	31.2535
17.46_469.5879m/z	0	0	0	12.6173	0	0	0	0	0	0	0	0	0	0	0	0	0	11.7419
17.46_542.8512m/z	0	0	0	0	0	27.5151	72.4756	0	0	3.36137	0	70.8103	31.7043	15.4218	0	0	41.8341	0
17.46_543.5487m/z	13.2857	0	35.9303	0	0	23.8031	0	0	0	84.3299	0	0	0	0	0	0	0	0
17.46_547.4686m/z	0	0	38.8769	0	0	0	0	0	1.36957	0	0	47.1133	0	2.48356	0	2.3554	0	0
17.46_585.7127m/z	0.00644759	13.8165	0	18.8213	0	40.3862	0	0	26.4884	18.5688	0	0	0	0	0.906964	68.9974	0	0
17.46_628.7327m/z	23.1784	54.5096	51.6661	1.58988	73.0916	155.839	36.9815	0	30.8902	0	44.4575	0	36.1187	0	37.2656	37.0339	159.831	136.501
17.46_667.8410m/z	0	2.90712	0	0	0	0	0	0	0	0	0	120.297	23.8505	0	0	59.3232	0	44.7066
17.59_188.3242m/z	7.25524	3.74982	0	3.24723	0	8.87838	0	0	4.7048	12.1994	0	0	4.0887	0	0	4.44989	9.28913	0
17.59_203.0489m/z	62.8999	29.7756	10.07	21.6491	25.7035	15.3254	12.9437	8.48165	12.5589	53.5549	21.248	14.0101	28.9869	31.828	19.9283	25.3411	22.7815	19.5243
17.59_219.5146m/z	6.93357	4.78903	24.6885	10.7823	11.2925	18.4433	13.2011	20.1975	0	0	14.5448	16.8176	0	0	6.04518	11.5238	19.8605	12.4437
17.59_220.0117m/z	156.753	166.876	161.409	193.754	161.517	170.543	162.725	168.041	166.595	161.939	163.905	185.076	142.771	165.662	162.176	206.002	188.913	173.192
17.59_224.9857m/z	94.9897	97.3337	89.7933	91.5254	84.3812	108.694	92.4737	90.936	87.032	82.7117	93.9573	96.0945	109.19	120.966	115.316	103.805	117.183	125.551
17.59_227.0378m/z	134.747	132.015	137.595	140.345	147.421	143.836	141.242	113.413	132.031	115.513	129	115	137.206	164.456	135.023	136.104	140.967	133.53
17.59_453.0956m/z	11.2328	0	0	3.05692	0	0	3.1258	8.47098	0	0	0	13.8239	0	0	30.0926	0	0.0755748	0
17.59_506.0908m/z	98.8001	185.305	228.256	144.321	158.509	125.013	174.05	83.6918	185.96	116.448	198.075	274.744	169.227	263.138	245.4	199.045	192.556	224.09
17.59_534.0793m/z	0	45.501	0	28.2603	0	0	0	0	0	0	94.0223	118.776	86.6307	115.686	68.2246	64.187	52.1849	75.7311
17.59_570.8944m/z	0	40.9187	63.3322	0	0	0	0	0	0	0	0	0	0	0	1.84679	43.8567	0	0
17.59_682.5610m/z	0	0	33.5795	0	29.0427	14.8564	0	14.5761	0	161.127	53.3885	124.698	0	66.3135	0	0.144405	114.703	0.0655572
17.59_96.8396m/z	0	0	6.42071	0	0	0	0	2.45872	3.60258	0	0.992676	0	0	0	1.18003	0	0	0
17.70_157.0137m/z	36.1491	38.9128	40.6945	38.6037	32.3606	38.9219	43.0732	40.3177	41.0668	27.0303	36.5968	39.725	43.7101	51.2496	41.4274	37.8834	39.3907	41.1864
17.70_201.5613m/z	47.262	63.3753	62.4525	65.8712	59.3436	37.8238	45.9665	41.9848	48.6215	27.883	34.163	52.6257	43.8384	40.4636	38.8349	48.0331	29.6657	46.59
17.70_267.0141m/z	15.0402	5.60989	0	0	0	0	0	13.3187	12.9673	0	6.76981	16.8777	0	14.9324	6.99567	7.57327	7.55479	0
17.70_318.0198m/z	51.573	57.7078	39.7998	57.4565	40.8014	50.812	22.2993	21.5377	28.4572	54.586	27.4446	50.8468	65.2052	43.0943	49.4671	45.4402	36.3748	74.0507
17.70_318.5122m/z	136.855	78.4768	77.6871	78.951	66.3687	97.0735	77.7544	72.1144	74.2011	128.211	42.8085	91.701	104.365	86.8122	54.6442	62.713	61.6502	114.098
NADH	79445.7	91971.7	106234	65379.8	87086.2	91217.8	86998.6	119461	82750.6	56883.3	29760.7	53880.7	43811.9	29138.3	40299.5	36116.3	53259.8	53225.6
17.70_332.0571m/z	19291.1	22350.4	25775.1	15676.3	21067.1	21919.1	21076.3	29085.8	19939.6	13652.4	6928.96	12651.3	10580.3	6603.32	9606.11	8524.85	12768.2	12788.2
17.70_333.5604m/z	77.4801	68.9332	118.732	55.6366	78.1864	64.6564	80.36	119.029	51.8377	48.2946	7.03976	31.4896	23.7801	19.3007	30.965	40.959	40.3827	38.1658
17.70_339.5530m/z	212.029	215.549	270.556	180.935	230.908	233.856	216.084	292.962	203.287	159.472	108.58	163.424	149.926	164.197	132.229	90.4643	177.519	164.324
17.70_347.5506m/z	198.681	198.417	264.38	159.569	194.991	238.771	201.31	292.881	205.303	140.639	60.9253	137.603	95.0163	66.7545	87.7191	84.9068	127.806	138.355
17.70_348.0521m/z	22.1867	42.7734	35.704	42.3118	21.8634	59.1067	47.7062	70.5739	31.0943	30.8386	0	10.7617	0	9.9405	0	0	19.7784	26.0682
17.70_348.5584m/z	200.449	217.6	260.444	168.691	197.62	255.202	185.495	310.561	216.994	130.469	72.4085	124.094	100.002	75.4728	78.2629	72.4095	112.022	164.296
17.70_349.0598m/z	46.9158	39.578	57.6929	29.1765	39.3655	47.3117	40.5324	63.7149	36.3936	15.3509	0	0	0	0	0	0	0	29.0131
17.70_356.5562m/z	152.946	209.842	202.244	109.029	151.135	200.665	182.632	246.252	176.686	115.009	74.6513	108.041	60.9961	55.3133	81.3836	61.8495	99.3753	76.5373
17.70_368.9698m/z	50.8407	58.2681	83.7959	108.355	85.4316	23.2964	28.2809	0	53.625	92.4626	212.428	222.599	148.813	138.682	142.704	136.01	179.805	167.78
17.70_390.0959m/z	655.153	672.57	732.957	494.351	651.262	785.955	726.343	1043.16	574.556	499.586	211.887	342.502	337.823	251.012	320.892	256.365	340.344	460.425
17.70_390.5976m/z	198.778	203.137	198.159	113.216	176.111	182.345	211.893	259.578	200.456	148.442	55.4549	110.865	102.902	77.6591	67.9049	93.8863	86.1929	111.004
17.70_420.5385m/z	0	0	10.6651	0	0	0	0	0	44.0184	0	0.0224823	0	0	0	0	0	12.3575	9.72074
17.70_444.6412m/z	1044.34	1102.39	1143.91	821.23	1052.29	1175.88	1162.15	1609.76	1046.56	721.988	348.651	518.6	491.717	301.566	428.296	439.455	534.269	760.476
17.70_445.1430m/z	404.03	416.519	416.273	280.939	389.783	448.678	452.553	556.601	318.736	212.048	86.3349	226.673	180.601	120.991	160.3	141.276	230.874	274.735
17.70_474.0599m/z	0	55.9829	76.9513	98.8533	31.3346	0	0	8.00612	11.9462	48.6735	388.636	514.801	211.019	322.09	180.801	239.732	260.981	137.367
17.70_498.3751m/z	0	0	0	0	0	0	27.0016	0	0	0	0	0	0	25.6046	0	0	15.3028	0
17.70_529.0626m/z	1242.69	1352.27	1685.02	934.658	1320.24	1418.52	1375.09	1872.19	1274.26	771.494	364.799	765.627	636.698	453.704	556.584	491.486	839.445	811.972
17.70_542.1947m/z	1.21066	0	0	18.6534	0	0	0	0	12.4641	0	0	0	70.272	0	0	0	0	21.8548
17.70_557.7215m/z	133.458	282.379	250.853	78.0724	226.718	167.407	185.425	295.255	157.81	181.659	0	66.7558	92.0741	74.7828	69.8664	41.9349	142.752	79.9881
17.70_558.2234m/z	83.6633	82.7986	61.9246	63.0999	51.5892	80.8583	110.103	111.267	0	0	1.32804	0	0	0	0	0	0	54.5616
17.70_579.4213m/z	0	0	0	0	0	25.3136	0	0	0	0	0	0	0	20.2011	0	0	6.83066	0
17.70_595.1054m/z	0	35.8403	0	18.9294	0	0	183.838	53.1802	0	0	0	62.0148	0	47.3245	6.84946	0	0	0
17.70_643.1145m/z	37.7598	8.27743	194.091	86.2709	48.7234	76.9632	86.125	0	0	45.5607	0	0	71.1805	46.1566	106.541	27.9117	61.9746	2.75784
17.70_662.1012m/z	283.442	664.95	603.969	380.627	432.015	324.696	235.318	505.903	279.405	152.299	180.542	318.872	175.116	224.57	267.908	168.975	302.009	215.741
17.70_664.1162m/z	29516.7	40780.6	47850.2	25593.9	33243.7	37125.6	35169.6	46195.1	31410.7	20968.4	12035.7	22104.4	17617.6	10748.2	14512.8	13949.7	20502.1	21166.7
17.70_81.9528m/z	13.0182	8.23853	10.0566	11.378	11.5781	16.463	10.5267	11.6676	11.8707	7.61221	11.4342	6.72625	13.2228	17.507	12.1444	12.3704	14.5669	14.1686
17.85_136.9909m/z	51.6261	54.9336	51.9013	51.901	46.4425	49.7505	37.8318	40.2274	48.0151	38.1792	49.4657	38.8286	50.1112	64.8989	48.0277	50.0982	52.6834	51.7272
17.85_143.0458m/z	339.909	339.853	366.139	321.425	304.193	242.4	272.361	225.462	270.084	356.721	381.867	387.793	433.607	375.055	323.136	373.267	359.65	321.431
17.85_145.9876m/z	21.0301	10.9418	22.3379	18.698	19.6844	18.9506	15.316	15.8205	11.4375	6.4915	15.6716	15.9674	10.264	9.9655	10.4686	11.5488	17.1863	13.3478
17.85_151.5262m/z	293.141	323.051	333.509	318.335	282.423	246.354	254.577	224.428	229.771	305.253	348.479	358.272	384.069	347.143	310.294	327.091	309.832	287.697
17.85_167.5211m/z	17.4491	31.2671	40.4894	31.5616	16.7208	10.162	12.7463	2.59207	26.0134	16.9159	40.0334	43.1613	28.5544	32.5736	19.0579	30.4468	35.694	15.7469
17.85_168.5201m/z	167.184	143.857	121.328	126.788	117.582	82.6105	106.355	70.3503	77.4469	236.348	192.688	203.274	173.275	167.819	134.127	117.031	98.0527	106.818
17.85_169.0218m/z	7.46957	8.7936	3.22399	0	6.72922	0	0	0	0	8.3435	2.91747	5.28851	7.20186	4.20117	7.94961	3.31914	4.4727	4.17571
17.85_176.5264m/z	195.985	228.091	276.786	212.177	187.739	157.456	182.617	149.668	179.125	172.646	244.806	290.254	255.273	249.498	215.738	261.86	234.369	221.958
17.85_226.0828m/z	172.714	174.293	169.719	166.698	152.633	125.586	122.22	72.3283	114.083	236.334	223.825	192.751	209.078	232.276	157.119	179.568	159.877	146.174
17.85_254.0778m/z	597.275	645.212	641.413	537.702	493.44	441.255	430.499	322.291	401.277	636.445	649.507	748.555	631.79	560.045	554.509	589.215	588.568	537.499
17.85_304.0610m/z	1730.72	1857.41	1981.57	1588.28	1484.59	1233.31	1331.51	1183.82	1287.63	1850.51	2028.9	2275.66	1931.36	1922.97	1719.12	1747.75	1655.06	1603.59
17.85_306.0625m/z	20.5067	21.8758	55.7835	31.7506	0	3.24511	0	9.43593	25.479	29.1382	25.9386	87.6425	35.9345	45.1599	24.2787	53.3222	51.8076	24.6312
17.85_337.0415m/z	98.2475	100.266	79.5757	59.548	56.2295	35.5313	57.8231	32.5217	53.7176	221.827	147.689	167.605	114.241	132.073	82.2355	71.8278	92.2402	62.2147
17.85_338.0492m/z	9635.34	9317.4	9067.84	7291.68	6561.62	5336.55	5770.08	4830.52	4951.73	12806.7	12032.5	12506.9	9976.84	8920.18	7360.9	7134.34	7450.75	6483.6
17.85_348.5283m/z	7.41813	0	0	0	0	0	0	14.9546	0	0	0	0	0	0	0	8.6738	0	0
17.85_436.0179m/z	178.563	139.623	118.256	182.618	132.795	113.997	86.2305	63.2816	58.6484	289.317	192.58	175.834	162.814	223.223	138.24	109.253	128.182	128.715
17.85_436.0277m/z	85.4885	158.598	197.74	119.809	76.9542	111	32.1323	63.4495	95.7725	227.444	215.291	153.198	136.497	88.5812	132.261	97.4885	80.1692	97.1301
17.85_531.7585m/z	1.80191	0	0	0	38.4533	0	0	0	0	0	0	0	0.088743	0	0	4.04362	0	0
17.85_539.3890m/z	3.66965	0	0	0	0	0	0	0	0	0	0	1.38331	0	0	42.5092	0	0	0
17.85_540.0415m/z	55.2556	19.4097	11.9295	58.697	40.2509	21.608	0	77.0592	54.8371	5.95679	0	72.7102	0	0	34.4409	37.2723	0	37.3079
17.85_560.1224m/z	0	0	0	0	0	49.7975	0	0	0	0	0	0	0	0	34.0614	0	0	0
17.85_613.4942m/z	0.149584	0	0	0	56.2169	0	5.1668	0	0	38.7603	29.8608	0	0	40.327	0	0	0	46.9703
17.85_645.1308m/z	111.398	241.71	234.43	113.2	254.795	149.692	281.025	227.791	153.678	112.528	232.215	175.785	209.126	158.698	5.91527	94.3974	77.6503	36.0387
17.85_659.9931m/z	0	0	56.1781	0	119.376	5.91862	2.28384	0	0	0	84.9008	60.8262	0	0	2.31787	12.4604	30.8962	38.3671
17.85_677.1028m/z	15.6704	138.254	68.3143	41.9365	0	0	0.0832808	87.3804	0	0.305844	0	0	0	18.9219	0	0	65.2771	72.0294
17.98_126.0556m/z	0	1.80987	0	0	0	0	0	0	0	0	0	2.35987	0	4.8358	3.30337	0	1.93259	0
17.98_153.9850m/z	129.82	147.516	197.923	116.151	107.097	123.302	104.267	145.809	108.197	155.209	240.887	295.836	195.177	122.151	162.258	141.568	194.971	195.49
17.98_193.0347m/z	41.372	63.5946	54.3669	35.1224	44.7142	38.7898	34.7852	37.0825	44.6888	46.1885	72.9044	76.0571	70.1684	51.1566	63.7479	57.4204	69.7831	53.3566
17.98_212.0137m/z	253.012	177.253	212.202	229.646	216.877	217.998	217.29	214.024	200.218	242.704	232.584	142.289	250.792	202.761	209.911	243.537	236.316	215.379
17.98_216.0272m/z	0	0	4.74571	0	0	4.52185	3.45062	4.38365	0	0	0	0	0	0	0	0	0	0
17.98_229.0115m/z	149.672	182.8	286.16	142.052	140.263	146.91	133.747	196.407	150.874	186.56	321.857	385.776	285.863	162.204	220.253	199.966	269.218	231.373
17.98_247.0276m/z	244.98	255.354	272.728	237.319	238.892	240.955	197.05	212.299	242.671	252.457	271.447	242.358	266.251	291.958	240.132	277.007	259.884	253.82
17.98_305.3515m/z	0	0	0	0	0	0	0	0	0	3.99565	0	0	0	6.5847	0	0	0	0
17.98_308.9785m/z	166.704	205.173	319.389	179.267	137.27	164.892	143.9	217.815	172.585	218.735	388.718	484.384	297.92	176.634	242.407	218.147	301.338	260.475
17.98_322.0713m/z	15.3569	18.6673	44.5506	17.1384	8.82565	14.2947	0	0	0	25.8201	35.8951	37.5246	31.7049	33.4076	0	28.8115	33.7463	28.2267
17.98_337.5427m/z	12.0124	0	0	0	0	0	0	30.4993	0	0	0	0	0	0	9.17004	0	0	9.60675
17.98_449.0428m/z	20.8657	0	0	0	13.9856	34.7603	36.7223	0	0	0	50.4934	20.7229	0	0	23.8847	28.3592	14.1699	43.7343
17.98_512.0473m/z	0	0	0	0	0	0	0	16.7023	4.27587	13.424	19.6564	22.217	28.8015	18.0911	0	0	0	0
17.98_528.7006m/z	1.0198	0	0	0	0	0	0	59.9862	0	0	0	0	0	0	0	0	0	0
17.98_538.0800m/z	0	0	0	29.002	0.728659	26.6143	47.6078	40.6314	0	0	0	0	54.3144	0	35.6287	26.9555	17.2928	28.4809
17.98_550.1244m/z	0	0	0	0	43.7848	0	0	0	0	0	0	0	0	0	15.8128	0	0	7.23251
17.98_552.2491m/z	15.1432	0	0	0	0	21.7418	0	0	4.08843	0	0	21.2271	0	0	0	14.2125	0	48.6626
17.98_570.3127m/z	0	0	45.106	0	0	0	0	0	0	0	0	0	0	11.7063	0	0	0	0
17.98_609.6367m/z	50.087	0	0	63.4676	73.7952	0	0	37.8374	2.68052	0	0	0	29.1515	96.6439	18.5543	0.0237872	0	28.6837
17.98_658.3443m/z	30.8665	72.0825	4.78554	0	0	48.2239	0	32.9796	0	0	0	0	0	0	0	0	50.5215	0
17.98_669.3067m/z	0	0	58.3073	0	0	55.6419	0	0	0	105.677	0	0	0	53.3954	20.9654	35.1728	0	0
17.98_675.8473m/z	0	0.0200029	0.52038	0	0	127.05	0	0	0	0	59.0761	0	0	0	14.7906	22.5512	0	0
18.11_152.0182m/z	0	0	0	6.82003	5.49103	2.36419	0	0	0	0	5.2442	0	3.33792	9.56713	0	10.0827	8.66283	0
18.11_152.9858m/z	10.96	12.1944	6.26055	10.7228	8.30378	13.8151	4.92075	14.1556	12.8135	21.9624	9.68284	9.87217	4.57718	7.78286	18.6893	23.5284	9.04181	14.389
18.11_154.4866m/z	6.33416	2.83998	9.28065	2.94125	0	0	5.19972	7.57639	3.67702	4.38972	10.9578	15.088	11.4204	0	6.79058	4.26243	9.49093	7.99357
18.11_163.0609m/z	61.7908	57.8851	60.2252	64.4831	62.0361	57.1225	43.8857	45.7951	55.6399	57.6632	58.3151	42.7874	60.9184	55.5966	55.7347	72.2064	60.1573	66.1565
18.11_194.5534m/z	102.882	133.392	148.8	128.469	110.339	94.6792	109.171	104.852	106.37	48.1083	74.2615	94.1399	92.7854	81.0104	75.0912	69.3603	68.9475	69.8638
18.11_195.0550m/z	6.11453	11.9412	17.7444	14.7273	11.4108	0	10.4108	8.40343	7.85741	0	3.99456	5.17628	7.95485	5.62557	7.46145	0	0	1.75263
18.11_283.0009m/z	121.915	105.525	102.777	141.371	116.105	106.018	86.3045	113.136	127.984	99.207	115.404	94.0946	118.364	109.758	115.018	145.656	130.504	150.432
18.11_298.5083m/z	6.34622	0	0	0	0	6.93785	5.71499	5.94916	0	7.65966	0	0	0	5.75444	10.7655	7.84464	0	0
18.11_354.0443m/z	242.998	249.91	267.605	237.026	193.803	127.806	140.269	136.278	107.292	367.533	388.867	351.223	287.972	269.787	198.491	222.189	225.53	187.17
18.11_575.5097m/z	0	67.1781	0.711873	0	0	0	5.45098	0	0	0	33.6602	0	22.5077	30.7049	0	0	0	0
18.11_584.0273m/z	25.9706	0	40.8614	76.7683	52.7436	63.3379	18.1102	33.3534	99.8231	0	77.2573	29.6954	122.369	0	32.1397	30.3303	0	0
18.11_630.4509m/z	35.6329	0	0	43.3978	86.0953	0	0	0	0	35.1888	218.667	74.4275	0	129.737	0	53.3669	0	23.9768
18.11_670.8636m/z	0	5.75647	0	0	0	0	0	100.672	0	0	0	0	0	0	0	0	0	0
18.11_689.4088m/z	0	0	0	0	80.951	0	0	0	36.9781	0	0	0	72.5741	40.4467	56.447	0	11.6884	0
18.24_111.0196m/z	573.601	625.285	692.658	665.839	649.399	551.057	629.17	526.254	571.823	473.392	591.761	696.862	583.957	598.279	605.767	640.002	640.047	549.982
18.24_112.0230m/z	13.5831	16.3424	17.699	17.57	17.8703	13.2078	14.1724	13.9069	18.0684	11.3815	12.081	13.2606	14.3597	13.5807	15.3607	14.1605	15.1709	12.6905
18.24_112.9369m/z	597.793	345.823	546.649	293.168	293.602	543.336	508.033	982.839	689.147	392.768	578.323	605.51	463.328	616.985	854.901	593.99	688.194	639.074
18.24_135.0501m/z	5.78674	13.2154	10.1812	0	1.76931	0	0	2.77622	2.94584	2.03509	6.41043	12.5737	6.90219	11.681	12.5902	14.1907	7.15452	12.0523
18.24_138.9782m/z	723.111	728.515	908.189	752.097	725.182	785.053	729.023	804.067	818.443	630.863	777.845	797.667	687.257	633.017	808.443	714.527	816.038	796.786
18.24_161.0101m/z	212.539	234.01	264.313	263.168	261.974	199.42	227.448	204.136	236.731	174.758	210.62	263.242	240.646	240.065	239.59	247.93	246.432	210.846
18.24_161.5118m/z	12.7936	19.5295	10.4745	19.5544	18.3392	15.3991	12.5988	16.4991	12.5558	12.2256	19.6493	22.8252	17.2496	12.6132	22.446	23.1148	15.8624	18.8063
18.24_164.0351m/z	53.5657	56.0615	86.3976	65.616	63.0633	60.9417	46.7216	49.4609	70.8834	76.9536	86.6059	72.7887	105.218	73.0847	75.4927	93.8799	106.986	91.8094
18.24_170.0153m/z	9.37959	0	7.85547	9.39812	9.47687	0	4.65825	3.50427	7.07851	0	8.89717	13.0577	6.41239	4.66227	7.23679	0	9.55247	0
18.24_177.0049m/z	17.0855	13.6484	13.949	7.06704	16.448	11.8091	14.0541	8.12201	16.131	7.23897	8.57602	15.0928	15.4531	11.1272	15.6765	12.1649	11.6452	11.4226
18.24_192.9904m/z	444.844	458.665	527.883	489.996	514.609	424.229	449.403	442.173	439.611	377.349	460.527	489.082	481.874	428.199	453.73	501.22	498.386	434.63
18.24_211.0008m/z	2042.28	2243.9	2564.85	2449.67	2464.27	2055.96	2153.62	1921.86	2186.92	1707.72	2130.24	2593	2330.5	2147.74	2274.8	2343.84	2445.88	2058.5
18.24_248.5174m/z	423.759	463.744	515.963	606.671	451.76	309.114	434.438	160.498	404.22	463.992	621.589	748.642	631.536	714.303	642.972	708.589	576.113	536.286
18.24_249.0191m/z	32.9929	25.1331	5.91052	36.8887	30.4815	20.6247	36.0685	0	0	25.8468	35.2381	53.9491	43.7995	62.4885	58.1193	65.8155	45.6678	24.8597
18.24_278.5282m/z	4904.76	5096.82	5691.63	6817.34	5553.02	4020.64	5239.69	2100.12	4495.16	5331.87	7731.32	8997.19	7705.97	8809.7	7077.16	8026.38	7376.72	6212.03
18.24_279.0300m/z	729.549	717.783	844.411	983.805	786.519	533.833	754.725	258.682	665.232	827.585	1221.08	1342.09	1155.15	1326.89	1090.65	1226.4	1126.57	933.246
18.24_280.0226m/z	2657.77	2737.56	3069.94	3091.82	3055.39	2629.82	2762.58	2391.02	2731.89	2073.95	2585.55	3066.54	2812.04	2685.33	2827.81	2876.48	2980.56	2536.59
18.24_337.0685m/z	80.879	53.4583	63.4113	95.8957	74.1628	54.2064	86.3052	10.6	73.2705	111.988	108.831	116.09	121.199	142.342	122.364	156.592	121.983	104.304
18.24_349.0259m/z	123.822	105.777	107.597	94.8042	131.823	123.459	92.5985	99.2582	108.345	107.715	100.68	126.084	108.873	86.0579	101.241	122.866	163.878	118.1
18.24_357.0352m/z	257.651	242.214	334.168	287.517	274.882	230.591	237.577	209.473	254.972	197.222	261.953	313.76	261.291	263.351	232.097	268.213	352.449	221.998
18.24_373.0300m/z	245.446	211.555	372.479	294.621	265.842	181.618	249.485	188.932	192.535	178.55	271.047	342.005	246.568	233.682	225.377	240.743	324.046	221.008
18.24_391.5358m/z	0	0	0	0	0	0	0	0	0	0	0	0	0	28.4247	0	0	0	0
18.24_391.6139m/z	85.2247	92.778	138.772	181.013	135.966	94.1761	93.3036	33.4188	95.9461	124.09	112.315	152.983	140.828	181.009	136.19	206.482	147.861	147.224
18.24_405.3699m/z	0	12.6503	0	0	0	11.7301	47.6866	0	10.8955	0	0	0	0	42.4991	0	0	9.54329	0
18.24_419.0187m/z	25.1851	43.2882	25.0016	12.8169	15.7408	21.37	0	35.5252	35.1608	24.8726	0	65.7365	31.5909	0	49.7565	13.9753	22.4908	48.8761
18.24_421.0052m/z	3056.44	3398.17	4323.81	3274.57	3066.63	3109.29	3022.06	3263.44	3423.98	3199.53	3650.73	3699.17	3158.4	2827.1	3042.93	3230.22	3485.22	3129.94
18.24_423.0118m/z	325.021	384.372	453.236	470.419	407.165	307.67	376.166	114.536	360.46	379.773	539.8	749.505	566.984	586.234	511.246	612.409	596.503	522.185
18.24_428.0283m/z	0.401893	0	14.0026	2.60089	0	0	0	5.81136	0	7.95564	0	89.7476	15.2385	54.6964	3.85162	1.36068	0	0.0749092
18.24_436.9747m/z	299.856	220.972	381.926	212.686	195.507	308.501	121.895	591.396	473.73	227.421	225.396	323.618	183.332	258.651	348.7	230.936	217.424	287.346
18.24_468.0334m/z	773.249	712.818	942.898	961.67	793.958	599.656	804.968	282.066	583.823	726.286	1095.66	1419.47	1195.09	1489.5	1087.32	1186.05	1083.98	915.017
18.24_470.0826m/z	27.8243	83.1586	82.3298	57.2272	65.0215	17.6006	43.5484	0	59.3836	61.1311	135.147	191.767	135.754	98.7169	49.3249	40.2933	127.553	59.7604
18.24_497.0282m/z	322.929	335.635	412.172	319.053	289.309	284.777	342.211	327.876	308.857	341.726	327.726	273.092	344.831	354.205	279.054	363.302	313.128	233.066
18.24_497.5296m/z	0	0	0	44.7787	0	0	0	0	0.343288	0	18.9526	35.452	0	0	0	0	0	0
18.24_498.0446m/z	1961.1	1963.62	2400.49	3111.58	2345.06	1586.83	2143.57	830.678	1954.16	2133.83	3111.05	3785.03	3239.88	3884.19	2900.51	3433.98	2998.68	2757.65
18.24_511.0448m/z	0	0	0	0	0	0	0	0	0	18.9573	0	0	0	0	0	0	0	2.24433
18.24_525.0217m/z	719.235	802.992	920.139	936.817	823.649	629.897	724.478	683.087	696.859	860.987	907.419	860.727	796.666	798.303	717.039	861.278	761.418	661.402
18.24_545.6136m/z	0	0	0	0	0	0	16.6762	26.3505	0	0	0	0	0	0	0	0	0	0
18.24_550.3625m/z	10.9904	0	0	0	64.929	0	0	0	0	44.5934	0	47.0129	0	0	14.2706	0	1.78394	0
18.24_555.0310m/z	138.815	171.219	203.973	188.938	227.481	101.04	148.318	78.0598	210.746	193.567	134.899	90.9609	149.34	83.8687	165.766	135.727	97.2632	94.9223
18.24_558.0626m/z	9132.78	10472.1	13204.6	13285.5	11103.3	7640.72	9920.46	4076.65	9355.7	11098.8	16690.3	19569.9	16046.1	18353.5	13379.9	16258.5	15676.2	12853.3
18.24_558.3066m/z	42.6075	0.127984	0	31.7748	0	0	0	0	27.1045	0	0	0	0	0	0	0	14.783	0
18.24_596.1237m/z	45.6879	37.1849	0	0	43.4317	0	2.72307	0	0	211.428	0	0	0	0	13.2628	19.6099	12.059	0.774959
18.24_606.3251m/z	51.5648	0	0	30.1143	0	0	0.590283	2.11508	72.0224	22.1547	0	50.4116	0	0	0	51.8665	1.02989	0
18.24_630.1109m/z	1798.52	2504.22	2720.87	2225.1	2114.05	1369.44	2111.98	1531.94	1876.16	1778.93	2576.93	3574.07	2623.92	2419.25	2066.6	2699.9	2797.37	1844.44
18.24_647.0630m/z	5381.82	6140.72	8973.93	7159.92	7604.57	5304.26	5291.67	4648.64	5575.47	4458.98	5915.24	7350.73	6588.79	6031.68	5380.14	6266.67	7350.7	5327.94
18.24_662.0818m/z	0	36.4883	96.1142	0	0	20.6001	42.2923	33.3961	70.3518	37.8457	195.207	50.9331	49.0072	138.601	68.1977	47.1802	0	99.4082
18.24_682.8270m/z	0	0	24.6718	0	49.0397	0	0	0	37.0771	42.868	0	0	0	2.01431	3.38631	0	45.0459	42.3
18.24_78.9557m/z	4.43905	2.82055	6.46561	4.68272	0	5.82713	3.45457	3.53216	3.18966	0	0	3.22037	3.6469	4.27851	3.18436	5.34262	6.35578	3.89772
18.24_78.9572m/z	7.86336	6.67691	7.1984	10.8937	11.9674	5.23968	6.98136	0	7.15392	2.76376	6.12632	6.47908	4.89125	6.30545	2.8733	9.48099	8.57184	5.6366
18.37_115.0033m/z	384.799	375.175	401.298	382.076	318.539	350.398	352.1	340.026	366.381	374.175	378.184	373.936	377.127	351.718	364.943	428.139	399.752	380.168
18.37_125.3606m/z	86.1463	69.6403	107.295	84.55	99.2391	84.9559	95.2376	72.5379	85.9987	83.735	116.354	138.004	126.149	119.924	90.3053	138.617	131.8	106.529
18.37_125.6951m/z	7.9208	0	10.4851	8.90441	7.75078	9.38517	11.4968	8.1551	7.48743	12.4737	15.6621	14.3618	13.5092	16.0473	8.86161	17.0904	16.7185	15.1402
18.37_126.0258m/z	0	0	0	0	0	0	2.55626	0	0	1.72796	2.76516	0	0	0	0	3.40389	4.17273	2.00265
18.37_140.0238m/z	144.841	113.927	168.237	142.717	137.446	126.297	146.867	116.539	113.496	123.521	189.827	208.863	190.538	195.77	131.378	194.997	211.62	165.103
18.37_140.3584m/z	18.5272	8.9211	18.3641	16.9646	18.4388	14.6122	22.3475	7.92971	18.002	18.8989	20.2569	23.2391	22.5983	29.9204	21.913	27.8315	27.9425	26.0077
18.37_140.6893m/z	0	0	6.56977	0	0	0	5.50047	0	0	0	6.14577	7.56786	0	8.12783	0.43044	6.95753	8.07227	4.03564
18.37_189.0463m/z	0.196026	0	13.2531	0.109308	0.515633	10.1046	7.66228	0.256332	0.0255131	6.78132	16.942	11.1998	12.8794	11.8073	6.01029	9.87622	14.1249	0.193733
18.37_210.5395m/z	1958.23	1691.68	2514.99	1872.41	2038.87	1667.01	2044.26	1534.26	1562.86	2018.13	2758.66	2872.12	2685.87	2673.09	1936.82	2765.35	3006.86	2306.43
18.37_211.0413m/z	271.097	226.686	360.785	262.358	295.904	229.593	284.378	214.465	227.092	285.48	402.124	412.581	366.285	373.577	250.414	396.287	415.582	318.817
18.37_217.0552m/z	243.562	263.171	497.846	344.662	502.672	456.625	371.657	334.239	286.663	238.114	362.599	499.857	529.893	312.827	374.658	420.058	637.832	550.901
18.37_217.5571m/z	20.8085	18.3378	68.9621	35.4164	73.8206	65.8189	46.0324	25.4414	41.5709	21.138	22.2618	80.8848	68.6681	36.942	48.1978	48.4876	77.4827	89.0354
18.37_260.0704m/z	131.568	153.38	185.605	148.825	138.099	71.8979	152.589	99.5697	119.364	56.3424	80.6502	155.241	94.6137	109.628	81.385	98.0463	128.928	75.5862
18.37_260.5173m/z	53.1072	64.3846	62.7216	80.474	61.3662	42.5737	49.0949	6.80569	44.8237	68.1938	65.4778	107.254	75.8141	101.157	101.328	108.262	76.1061	68.6421
18.37_337.5700m/z	0	0	0	0	0	0	0	0	0	0	0	0	0	10.1569	0	0	0	12.1434
18.37_362.9896m/z	240.131	254.686	337.01	322.892	306.629	177.116	248.54	81.1236	260.012	265.401	401.948	486.113	398.009	458.61	412.443	442.75	382.382	361.72
18.37_392.1157m/z	0	0	0	0	0	0.0104244	0	0	0	0	0	23.9179	0	12.5435	12.5668	0	18.4865	20.4489
18.37_421.5100m/z	10.0108	13.7181	0	0	9.52164	1.82553	0	12.448	0	0	0	0	0	14.664	0	0	22.9348	0
18.37_422.0892m/z	1887.61	1661.1	2811.91	1755.05	1998.83	1553.33	2134.33	1516.48	1455.17	2062.44	2975.12	2970.22	2544.52	2626.44	1949.64	2679.88	2995.39	2290.33
18.37_429.4533m/z	0	0	0	0	0	25.6322	10.2546	18.3508	0	12.2077	0	0	0	0	0	0	0	0
18.37_435.1211m/z	125.5	180.653	380.681	183.572	341.099	298.072	271.521	194.891	220.066	160.387	239.285	373.693	361.17	143.248	266.487	256.783	448.32	373.639
18.37_477.5916m/z	0	0	0	0	0	0	28.5256	0	0	0	20.2851	0	9.05965	0	0	0	0	0
18.37_509.0258m/z	54.0085	96.6594	89.0737	105.004	78.5492	133.245	106.185	70.1503	131.28	160.904	73.942	102.049	102.952	74.3456	82.4379	137.619	98.0901	105.661
18.37_520.0537m/z	56.9038	0	29.4053	45.8126	36.3462	36.6334	57.0034	68.495	31.5093	46.5368	84.4961	9.98956	0	26.4658	45.3746	75.96	60.9488	60.2386
18.37_549.4365m/z	8.16346	0	20.3766	0	0	0	0	0	0	0.172055	0	0	0	0	21.7926	0	0	0
18.37_553.7941m/z	0	23.3724	30.9425	0	0	18.1546	0	0	14.3194	0	56.285	0	12.8525	0	0	16.7732	0	0
18.37_554.0167m/z	0	0	0.00763749	0	30.0303	31.9744	41.1312	32.6969	0	7.75367	0	0	2.56429	21.041	35.7669	7.92575	38.592	49.2231
18.37_558.3988m/z	0	0	0	8.33284	0	0	0	0	55.0608	0	0	0	0	17.905	0	0	0.00555813	0
18.37_565.3776m/z	0	0	0.633492	0	21.2785	0	0	0	0	40.9139	0	0	0	0	0	0	0	64.7246
18.37_569.9784m/z	0	0	37.4268	26.9584	62.6079	0	0	0	0	0	10.2038	0	0	0	0	0	0	0
18.37_660.7883m/z	26.4277	0	0	0	45.9915	0	35.9216	0	0	0	0	0	0	27.4649	49.0355	0	17.5212	0
18.37_670.2167m/z	0	0	61.0756	0	37.2167	14.594	0	0	0	0	0	59.614	51.7427	7.33124	0	2.54479	0	52.2167
18.37_686.4215m/z	0	82.307	0	0	42.3723	0.146455	0	0	0	0	0	0	32.3185	0	0	0	27.787	50.4207
18.50_126.0318m/z	21.8297	27.0922	9.23791	22.2776	18.171	16.2833	19.653	22.0413	18.7744	31.1328	21.0613	17.9039	17.6221	15.0637	25.1867	26.7842	26.3033	23.604
18.50_126.9915m/z	1882.25	2027.73	2077.9	1936.81	1814.1	1696.43	1696.02	1669.71	1661.74	1508.57	1967.53	2386.73	2271.48	1982.9	2116.75	2251.6	2305.4	2087.36
18.50_127.4932m/z	356.076	374.27	403.567	363.215	364.369	316.111	318.84	303.342	291.982	265.017	399.745	480.598	461.075	387.803	404.231	393.204	479.782	407.5
18.50_134.9918m/z	102.735	97.9595	97.5113	113.2	96.0482	92.5056	83.4064	100.803	92.3378	99.178	111.689	101.161	113.782	102.475	107.04	110.787	113.681	117.654
18.50_139.9875m/z	52.096	45.0602	61.2366	42.5791	44.886	44.2816	51.0393	52.4716	50.8269	47.7019	68.4384	58.6708	52.1679	40.0342	48.6888	49.2834	51.0833	44.2504
18.50_142.0266m/z	0	5.60861	0	12.0475	3.91871	13.3254	14.0486	9.71586	12.909	11.7384	10.1591	3.21282	9.75441	7.58796	11.2034	15.5378	8.82469	5.46509
18.50_160.0068m/z	32.7471	50.1788	67.8178	49.0179	50.7309	30.2479	26.4473	23.5915	37.1112	19.0494	56.3515	79.4959	67.4678	58.4091	50.0571	74.5497	63.5469	60.8861
18.50_187.5456m/z	84.0106	88.629	104.86	83.6783	83.1602	70.2797	79.6222	73.1991	82.6484	46.1231	74.5718	78.2008	62.9149	57.0782	52.978	56.8139	56.6719	56.1517
18.50_188.0472m/z	6.54848	0	12.6637	5.52278	7.40355	2.80541	4.6578	0	3.64474	0	0	0	0	0	3.11266	0	6.68763	0
18.50_188.5445m/z	125.366	103.934	155.649	105.848	126.742	98.3986	136.706	87.7164	95.7271	112.205	188.187	180.95	167.08	154.494	115.95	182.849	189.603	134.796
18.50_273.0012m/z	748.064	930.589	1123.75	718.582	700.319	592.679	773.655	805.925	657.739	823.049	1017.66	1277.35	1006.76	807.514	938.939	936.157	998.185	866.297
18.50_282.0200m/z	13756.8	13764.9	18094.9	12825.2	13450.3	10177.7	14901.7	11973.6	12191.6	9438.56	15099.9	15302.9	11895.3	13575.7	10040.3	11652.8	13215	9726.12
18.50_282.5217m/z	1993.93	1977.92	2563.8	1718.27	1871.32	1433.8	2128.15	1690.21	1729.44	1309.71	2122.47	2214.78	1656.26	1932.74	1355.29	1645.75	1892.44	1341.06
18.50_340.5604m/z	140.761	138.1	151.447	117.48	137.304	121.579	143.769	159.005	114.169	101.089	112.988	96.9924	99.6686	116.033	94.2667	106.539	100.323	70.5752
18.50_341.0620m/z	18.3489	26.3061	22.026	0	21.8854	0	23.9185	16.5605	17.5518	9.36723	19.125	21.3001	0	11.5748	21.9994	11.6821	18.73	11.9848
18.50_370.0396m/z	0	0	0	0	0	0	17.6844	0	0	0	3.02036	0	0	4.82069	0	13.5912	0	7.20474
18.50_376.1006m/z	58.9481	62.1274	99.6248	36.2524	59.3671	43.1654	73.6476	53.3164	53.3244	22.2404	55.2069	51.1076	48.121	52.9537	27.9053	30.8733	36.9163	27.4807
18.50_395.1057m/z	203.524	158.127	267.408	170.01	197.955	140.182	236.573	183.204	183.486	108.244	203.472	156.245	152.355	192.123	163.429	173.399	175.41	159.839
18.50_395.6071m/z	54.8817	39.5426	76.7312	46.1991	71.0888	46.5865	32.6986	34.5075	35.4735	23.1826	47.3274	31.6192	21.5115	49.434	46.5457	44.561	75.302	27.7578
18.50_404.0963m/z	0	0	0	13.0273	6.75289	0	0	0	0	15.3809	0	12.0776	0	0	0	7.656	0	9.35018
18.50_420.9979m/z	769.911	1250.58	1062.02	775.503	725.901	705.161	813.843	1139.18	750.691	734.187	695.512	1488.67	834.713	550.655	1130.39	721.08	792.197	1066.35
18.50_447.6802m/z	0	0	0	0	0	0	0	0	7.26449	0	37.9016	0	0	0	0	0	0	0
18.50_453.0226m/z	557.414	589.087	842.804	513.447	587.236	396.08	660.546	509.837	527.818	365.705	635.016	607.618	426.498	581.538	463.654	502.33	559.189	377.445
18.50_473.0843m/z	0	0	0	0	0	12.5419	0	0	16.313	0	0	0	0	0	4.65013	0	0	0
18.50_505.8357m/z	0	0	0	29.4308	0	0	0	0	0	0	0	0	9.19789	0	0	0	0	0
18.50_522.0415m/z	835.099	1054.06	1136.27	738.162	805.369	607.616	944.974	752.418	818.486	601.737	839.58	976.489	684.257	670.594	677.375	697.316	650.99	686.416
18.50_539.9620m/z	0	0	0	0	0	0	0	0	0	4.49353	0	0	0	33.8546	13.3404	0	0	23.4927
18.50_568.5822m/z	4.13499	0	0	0	0	0	19.001	0	1.86233	1.75488	0	97.6652	35.8453	0	0	0	0.611927	30.0217
18.50_658.9988m/z	0	0	0	0	85.4808	0	6.61152	0	0	40.0739	4.06051	0	0	0	0	74.6452	52.6428	0
18.63_168.9901m/z	7679.47	7232.75	12796.6	7134.33	7378.03	8812.01	6482.53	9691.1	9108.14	5312.06	6574.32	7740.48	5105.13	3503.33	5768.95	4479.09	7161.61	6462.14
18.63_169.4918m/z	475.318	455.989	802.827	454.782	452.052	571.309	400.889	599.861	561.243	320.417	403.487	477.026	316.082	209.695	366.976	289.064	457.934	396.359
18.63_181.4903m/z	10.501	16.7945	34.1596	16.0736	12.1324	17.4616	7.44911	24.0479	29.8108	8.99134	4.65639	15.5006	7.27955	0	10.9216	8.66355	16.3606	15.3015
18.63_185.0449m/z	29.1544	24.2966	30.177	25.6498	23.7697	25.0519	30.396	26.5672	26.9874	28.8547	20.9359	14.9893	26.2433	21.1472	29.2589	24.4685	32.6802	29.7262
18.63_196.5420m/z	11.7982	15.7072	18.6298	13.7797	14.0616	15.063	13.2837	8.09089	4.95213	14.2923	20.1118	12.8222	18.9692	13.4437	13.3287	14.219	17.1083	13.6116
18.63_197.0447m/z	2.84294	0	0	0	6.46281	0	2.73107	0	0	0	3.77999	3.39804	3.66067	0	10.7387	0	2.8086	0
18.63_201.5431m/z	0	0	4.1263	0	0	3.76213	6.63979	7.78994	0	0	0	3.92832	0	0	0	0	0	0
18.63_202.0448m/z	36.9413	10.2699	13.2879	3.84675	0	3.18417	10.4316	8.15327	7.99793	33.2612	4.96107	15.1338	0	3.3851	14.809	3.19427	8.02471	14.4638
18.63_218.5369m/z	111.948	127.782	166.01	142.636	132.645	114.314	105.226	109.032	122.166	111.303	164.061	168.458	162.48	119.972	143.752	135.54	185.358	137.517
18.63_219.0387m/z	8.41336	8.52406	14.5174	11.8485	13.2333	11.9775	16.4982	8.29105	11.2162	12.5717	11.7422	15.9531	15.9326	15.1891	11.4997	15.3146	23.7578	19.755
18.63_227.2011m/z	143.731	120.509	98.1841	145.549	110.394	146.868	121.53	122.49	126.663	133.347	104.118	92.5124	137.688	126.497	134.011	150.867	119.482	129.689
18.63_227.5296m/z	23.9788	16.3275	33.9743	18.5717	19.811	15.1772	4.29279	30.3953	23.7325	19.6772	5.61168	4.07445	4.73217	0	6.63399	0	12.9978	13.6583
18.63_259.0218m/z	8438.99	9092.67	15429.6	8052.18	8445.32	9764.51	7416.48	10861.2	10745.8	6382.09	7385.08	9265.77	6342.14	3940.65	7113.57	5103.68	8418.83	7439.45
18.63_284.0225m/z	33.6677	33.3937	58.4433	15.8479	23.9555	28.1599	20.9475	46.62	54.3489	29.1678	7.22479	33.2868	16.7988	0	21.2646	12.4811	30.0835	26.267
18.63_285.0186m/z	167.496	160.127	310.635	104.624	130.567	171.476	156.322	256.713	263.223	151.348	57.9932	152.309	91.044	28.823	151.317	63.9369	123.869	148.953
18.63_381.0120m/z	144.844	139.831	91.605	113.649	105.212	164.172	195.064	174.507	143.195	194.739	109.313	118.804	154.818	100.004	167.093	151.98	154.313	143.789
18.63_395.1605m/z	9.21041	11.5371	17.252	20.6664	0	0	9.15793	48.8182	0	8.71743	0	10.1581	0	0	30.6203	0	0	26.7517
18.63_397.0073m/z	440.836	370.461	306.884	336.75	395.349	368.132	340.017	354.729	380.27	398.877	307.841	275.373	338.363	363.577	387.188	381.966	361.126	426.304
18.63_397.5359m/z	8.7759	6.89289	0	0	0	8.57649	0	0	0	0	0	0	6.38598	0	8.74908	0	0	0
18.63_404.4349m/z	0	0	0	0.0367525	0	0	0	0	0	0	0	0	0	18.5597	0	0	0	0
18.63_438.0844m/z	96.9314	103.649	165.053	98.6467	161.191	106.117	101.6	112.958	94.6746	98.9697	162.784	193.055	134.527	130.942	163.345	131.205	181.153	167.265
18.63_453.4523m/z	0	0	0	0	0	12.273	0	0	0	0	2.73733	10.1339	16.2553	0	0.0802931	0	34.5848	0
18.63_540.0555m/z	17.0652	0	26.331	13.2294	0	0	0	0	0	5.38182	32.5522	22.2042	27.5019	105.065	0	35.1528	0	0
18.63_562.5296m/z	0	0	0	0	0	0.181281	31.6305	0	2.88721	0	0	89.9401	7.07638	0	42.7621	0	0	0
18.63_646.0712m/z	248.142	322.289	452.057	83.2904	198.598	141.334	165.937	178.966	203.122	217.032	237.767	405.214	177.544	28.4178	191.114	109.887	223.057	231.765
18.63_657.9559m/z	0	0	0	0	0	47.3477	30.3738	40.4945	0	60.5507	11.9396	0	0	0	97.4201	43.2134	0	0
18.63_677.8675m/z	0	75.0911	40.688	0	0	0	0	44.0481	15.8983	0	0	41.972	0	0	0	1.39422	0	0
18.63_678.9836m/z	0	0	71.2675	9.91421	106.484	0	0	144.65	102.789	0	0	120.709	82.3465	65.2672	0	0	0	0
18.76_219.0616m/z	35.9451	50.1842	46.4788	33.6393	27.5705	20.4988	32.0613	35.4057	33.8267	4.09023	28.5972	60.4528	31.275	16.2095	30.8517	18.7646	39.2915	27.5091
18.76_267.0144m/z	61.2901	59.7321	71.3064	62.4306	66.5972	59.2125	54.2059	66.3312	56.3947	46.2975	61.6375	75.639	61.2483	55.5321	48.2768	60.4529	77.4209	49.4991
18.76_267.5161m/z	0	7.01969	0	0	0	4.6844	0	0	0	0	0	0	5.87097	5.12031	0	0	0	4.93922
18.76_368.3643m/z	29.4338	8.47886	0	17.7263	23.34	7.47361	25.9974	27.054	28.5161	7.46128	24.773	15.0014	0	13.8784	21.2045	25.221	0	22.9322
18.76_417.5667m/z	0	40.256	0	0	0	0	0	0	7.613	0	0	0	0	0	0	0	0	0
18.76_532.4655m/z	0	0	0	11.8323	0	0	0	22.9002	23.2429	0	0	0	0	81.3899	0	1.22742	0	21.4685
18.76_536.0145m/z	0	0.465493	0	13.7884	13.8955	0	45.0194	0	0	26.4616	0	0	0	14.5952	15.7313	21.2746	33.5443	0
18.76_538.0813m/z	23.3744	51.4111	44.203	85.2248	29.8079	61.4863	58.4406	12.3312	37.456	80.4365	15.197	68.2917	0	13.7667	88.2575	61.8797	129.671	61.3021
18.76_659.9377m/z	0	71.6224	0	36.5998	0	120.93	0	85.1395	73.1097	0	0	0	0	49.6163	0	0	53.146	0
18.76_668.5887m/z	43.0637	0	44.2255	0	0	0	0	0	11.6587	0	45.6701	195.779	0	0	0	0	0	84.9943
18.76_675.5678m/z	29.877	0	0	0	0	0	0	12.4492	0	0	0	0	0	75.6087	0	0	44.1756	0
18.76_689.5357m/z	0	41.6749	0	0	0	0	139.539	27.3765	0	0	0	0	0	0	0	0	0	0
18.76_692.0988m/z	49.9273	0	0	0	34.4007	0	30.5781	0	0	62.6551	0	0	0	0	0	0	0	0
18.91_135.0101m/z	44.9846	40.0772	27.0384	46.1457	35.734	45.3671	38.4262	37.9095	41.4439	45.8182	33.3773	38.8895	45.384	31.3356	43.2996	45.1168	40.2083	42.221
18.91_155.0710m/z	38.1044	37.795	26.7493	32.3435	28.732	33.5447	33.1184	32.2177	34.3102	39.6934	24.8308	32.5184	37.5179	25.466	36.1525	34.9071	35.2746	35.8552
18.91_169.0136m/z	53.0513	43.0873	36.456	50.9804	35.48	45.3096	56.2661	54.6693	44.1974	54.3133	45.1757	43.5554	44.5888	31.4802	49.1615	47.8018	50.929	50.4993
18.91_180.5378m/z	22.9187	28.0775	28.401	23.2613	28.3156	22.4819	18.1321	20.7746	22.1251	9.55293	14.0231	19.248	15.8686	14.1122	11.2318	8.52552	16.4361	10.4003
18.91_185.0563m/z	38.8086	44.629	44.9779	42.1178	30.1723	36.2085	41.0621	35.826	36.7563	29.2059	28.4813	44.614	35.7391	41.8015	39.4037	43.2196	46.9435	37.8432
18.91_189.0333m/z	52.8404	0	0	0	0	0	0	0	0	42.5744	0	0	0	0	0	0	0	0
18.91_367.2805m/z	7.0206	10.8179	0	7.59839	0	0	9.59165	0	0	20.5178	18.22	17.3022	0	0	8.62962	10.3393	0	0
18.91_393.5354m/z	0	0	0	17.5717	0	3.64364	0	0	0	8.41418	19.2854	0	0	0	23.4619	0	10.8981	29.9868
18.91_449.1216m/z	0	0	0	0	18.4516	16.2166	0	0	0	0	40.3496	0.168143	0	0	0	0	0	3.9724
18.91_501.6949m/z	0	0	0	0	0	0	18.5438	0	0	0	5.25477	0	0	18.7074	0	0	19.2479	0
18.91_575.7720m/z	0	0	0	0	0	0	0	4.25251	0.0259609	0	61.8333	0	0	0	28.6939	36.0459	0	0
19.02_142.0504m/z	65.1511	56.2183	77.0703	56.0147	39.462	30.1335	38.7663	30.6703	33.1027	217.285	399.048	539.433	403.001	302.061	287.277	291.201	388.777	282.484
19.02_160.0610m/z	2939.51	3040.78	3031.46	2789.74	2437.15	1933.19	2380.49	2162.98	2090.2	12289.5	18800.3	21879.5	19376	17205.9	14787.6	15824.5	18353.8	14405.7
19.02_168.0237m/z	21.9084	58.4079	51.0296	48.8102	32.5404	26.0615	34.8907	34.093	51.8827	35.8956	70.5472	50.3722	42.1186	39.7031	27.366	33.0507	65.401	28.1472
19.02_199.0011m/z	121.666	162.066	257.549	152.539	142.477	120.547	0	0	0	246.522	587.403	534.96	458.749	152.456	397.607	309.668	393.864	315.369
19.02_201.0399m/z	0	3.71874	0	2.54846	0	0	3.0566	3.71436	4.5918	2.84821	9.05068	3.61877	3.09867	0	0	0	3.08271	2.91469
19.02_214.0063m/z	363.012	400.61	566.117	333.852	303.377	316.686	290.045	376.823	295.807	269.057	467.081	584.551	409.682	259.35	322.252	337.396	452.968	344.398
19.02_301.0333m/z	47.5342	78.931	85.872	48.1322	40.7949	37.6155	25.3821	50.4072	34.6175	84.0889	181.046	160.702	149.083	77.547	123.097	89.5888	143.987	131.983
19.02_369.0157m/z	15.5044	54.7352	31.343	33.5748	24.2502	17.1361	37.1869	40.2226	45.903	49.6037	56.9747	38.798	37.471	36.1608	13.3358	25.0928	65.8789	33.2188
19.02_399.0116m/z	180.812	300.794	420.274	230.826	186.724	144.635	121.508	202.681	122.065	332.423	836.106	730.979	677.479	266.175	477.065	457.552	703.567	554.511
19.02_429.0225m/z	268.459	304.797	508.036	245.975	220.844	233.4	208.993	259.612	205.767	177.809	325.982	417.78	294.361	175.433	237.09	177.338	337.966	216.246
19.02_472.9779m/z	81.4198	121.041	152.662	111.454	75.6945	84.0599	93.2458	110.56	100.101	99.6377	175.058	202.959	159.521	95.2468	143.999	155.247	190.489	136.249
19.02_480.0762m/z	769.851	765.3	806.137	780.283	775.187	624.523	779.526	607.996	659.644	676.896	834.708	999.132	893.493	873.127	867.401	937.889	963.839	747.905
19.02_480.3280m/z	0	0	0	35.4537	0	0	0	0	4.39664	7.98526	0	0	0	0	0	0	0	34.2346
19.02_497.0474m/z	0	0	0	0	0	1.77307	0	13.0836	0	1.30571	1.43291	0	0	21.7753	0	62.0806	0.136566	0
19.02_574.1080m/z	48.7898	22.6116	28.9123	52.0215	0	0	0	0	0	0	0	63.7947	0	11.4615	0	0	0	0
19.02_673.5551m/z	0	0	0	0	22.9133	41.7138	76.4293	0	58.531	0	31.6197	0	25.8952	42.4742	39.8551	0	7.66503	0
19.02_685.0085m/z	0	0	0	37.679	27.9347	0	0	0	37.5859	0.00204768	125.242	55.4977	0	0	0	2.00824	0	0
19.02_82.0057m/z	39.973	41.0678	33.3605	40.6842	39.0356	37.685	44.4741	43.6611	39.5736	38.1859	35.2836	36.1166	37.9324	33.5094	42.4537	39.0524	39.3235	39.4039
19.16_140.9859m/z	26.8604	26.21	19.7624	27.5938	21.884	27.9846	31.4631	28.211	24.8667	29.1842	25.5827	25.9401	26.8477	21.958	29.072	30.3766	31.2688	27.6569
19.16_175.9980m/z	409.153	425.988	644.391	376.036	542.244	541.555	432.599	506.421	367.375	409.016	352.732	485.444	380.291	217.643	365.114	389.494	650.351	449.388
19.16_176.4996m/z	30.7593	38.5614	44.8442	27.2562	42.8949	37.3089	34.9199	32.2049	40.5373	40.5478	25.478	47.7572	26.765	23.0016	33.9849	44.6198	47.2776	51.6813
19.16_183.9954m/z	478.292	635.745	580.943	435.825	361.722	416.13	376.015	526.334	366.309	537.104	912.434	942.967	760.082	362.146	654.839	608.975	752.754	700.182
19.16_184.4971m/z	35.6824	32.6661	37.4822	30.6244	23.8486	31.1951	24.862	38.3299	20.9064	29.695	74.4098	66.0254	54.7934	25.8694	40.0208	41.5996	52.4987	50.5637
19.16_187.9888m/z	14.5642	22.9884	24.8856	13.3665	6.3699	4.80898	9.72717	21.7607	14.4501	18.6371	38.4779	37.1595	22.2248	12.0395	25.0706	20.5595	27.6769	23.8034
19.16_189.0511m/z	1993.05	2447.99	2980.36	2374.06	2202.53	1758.95	2051.04	1710.64	2090.83	1222.49	2023.66	2469.7	2116.55	1778.92	1654.69	1801.57	2114.01	1604.46
19.16_201.3754m/z	2.99866	0	0	0	0	0	0	0	0	3.14604	0	0	0	3.15845	0	2.95599	2.63278	0
19.16_216.0271m/z	0	0	7.93968	0	0	6.85589	6.83958	9.046	3.45654	0	0	0	0	0	2.91029	3.13183	2.86266	0
19.16_229.0112m/z	13.8383	38.2997	42.0443	1.07008	0	5.0582	12.1112	34.9167	0.25534	11.5714	68.7881	96.8832	18.2386	22.1358	70.3361	2.34955	5.89598	74.0185
19.16_255.0270m/z	54.6482	65.8873	100.382	55.2403	72.0845	71.3582	54.726	59.8313	47.0479	55.8808	53.8468	65.3736	54.1213	27.24	53.1133	56.4472	88.7117	64.5876
19.16_273.0377m/z	187.884	205.985	291.53	177.372	266.585	242.74	191.617	211.901	165.445	194.18	147.808	207.889	175.616	92.4814	162.746	175.904	302.082	210.42
19.16_289.0330m/z	113.411	138.453	138.237	99.2559	78.8267	91.7698	86.6571	105.933	95.0389	117.025	228.777	258.678	171.693	93.9994	158.799	133.681	185.042	167.574
19.16_318.0200m/z	720.676	829.053	870.926	846.515	879.416	790.347	690.63	667.067	693.176	812.734	829.345	953.585	967.854	598.398	802.506	820.469	956.16	855.933
19.16_318.5121m/z	1247.34	1316.15	1390.65	1330.01	1392.17	1167.21	1119.03	1048.79	1037.02	1266.44	1319.89	1571.27	1469.94	1001.36	1364.85	1326.11	1646.91	1388.72
19.16_318.5219m/z	0	33.6659	39.0025	37.7716	11.2498	35.4468	32.8065	21.1398	39.4841	52.1778	45.7787	57.9353	43.6459	0	36.7696	33.8437	47.4811	43.4948
19.16_325.5198m/z	26.9609	57.2808	23.4932	16.8815	16.4867	15.6694	21.5385	30.6546	18.7418	24.3011	28.7091	33.3472	10.3287	18.2069	18.2315	21.9838	21.9905	25.7896
19.16_326.0215m/z	0	0	0	12.1142	0	0	0	0	0	0	6.42762	6.79884	0	0	0	0	5.9991	9.48916
19.16_353.0051m/z	496.528	559.262	859.912	486.863	678.131	672.048	503.666	597.036	490.999	554.328	447.531	587.5	493.196	249.791	430.348	482.604	806.16	570.458
19.16_393.0121m/z	346.387	352.996	513.28	414.813	364.186	370.114	347.201	362.031	253.315	341.222	685.96	777.136	566.22	425.484	426.402	541.915	727.82	537.79
19.16_449.5410m/z	13.381	0	0	12.7935	0	0	0	0	8.86536	32.674	0	0	0	0	0	12.2341	0	9.62383
19.16_461.5418m/z	0	9.32992	0	0	31.3912	0	0	0	0	0	0	0	12.1071	0	0	0	0	0
19.16_463.0451m/z	15.735	12.7326	5.38943	9.17341	21.2668	0	9.36149	12.9941	0	11.5147	0	0	0	0	0	0	22.1585	69.1418
19.16_473.6600m/z	0	0	0	17.8168	10.5907	0	4.13989	0	0	17.1858	0	0.125857	0	38.0429	0	1.18199	0	0
19.16_480.5799m/z	0	0	0	0	14.6263	0	0	0	0	0	0	22.8342	34.0064	0	28.2627	18.7769	0	0.823712
19.16_498.2962m/z	0	32.0589	0	0	0.921019	0	0	0	24.852	0	0	17.2265	0	0	8.22293	0	0	0
19.16_507.0944m/z	30.4863	0	0	33.5766	0	0	0	22.3663	0	0	0	6.86798	9.97344	0	12.5831	0	0	0
19.16_533.4782m/z	14.5392	0	0	0	34.4266	11.2902	12.6834	66.0633	0	0	0	0.000587772	0	0	0.0282983	0	3.60143	0
19.16_557.8277m/z	39.657	25.0744	0	0	73.4806	0	0	25.1723	0	12.6181	22.3114	0.45439	6.40564	5.20801	22.4225	0	0	0
19.16_623.3910m/z	70.9362	44.9395	0	2.9251	0	74.3127	32.5355	119.257	35.4582	44.309	0	0	0	28.343	45.1913	0	14.4132	0
19.16_637.0452m/z	71.8431	93.4372	151.199	156.525	116.738	141.708	103.997	36.3573	101.827	141.874	124.186	40.2239	227.75	77.9613	86.4372	35.1747	105.535	99.9788
19.16_638.0284m/z	26.7931	0	56.5233	113.2	79.6125	112.764	33.998	0	33.6852	12.3058	80.794	178.335	113.111	73.9387	41.3819	0	74.3156	51.2014
19.16_652.0449m/z	105.813	73.6443	40.5134	0	48.1931	7.49736	78.6743	0.845276	0.226112	0	37.9478	32.2289	0	71.8502	0	0	14.5701	25.2865
19.16_674.4329m/z	38.3847	0	0	0	0	0	0	0	0	0	80.768	33.6977	0	0	0	0	0	0
19.30_122.9755m/z	23.0899	23.351	17.7573	23.0972	24.0569	20.6236	24.1229	22.8772	22.1438	22.8047	22.6061	25.3213	21.3181	17.0691	23.324	25.5271	24.2298	25.1104
19.30_152.9859m/z	18.2653	12.8795	9.2094	17.5459	18.2085	15.2267	13.703	15.1908	17.9055	14.4117	15.736	20.0957	12.5284	11.2124	13.6674	18.5257	16.3781	16.9196
19.30_161.0451m/z	149.355	150.73	130.897	149.174	135.231	142.384	146.044	143.352	135.554	150.595	134.207	138.805	144.913	125.727	155.086	152.862	150.367	144.747
19.30_396.5365m/z	0	8.96332	0	8.82119	0	0	7.40368	8.8669	0	0	0	0	0	0	24.4062	8.55374	16.3797	0
19.30_431.0933m/z	48.5484	9.30619	8.38385	10.1408	0	30.7894	0	21.7942	18.6734	32.7936	41.6858	16.2707	40.2377	11.8462	28.9819	20.4152	0	15.4589
19.30_440.8913m/z	0	0	0	0	0	0	15.9583	0	0	30.9311	0	10.192	20.299	0	0	0	0	0
19.30_673.0889m/z	0	0	0	0	0	61.1566	0	0	0	0	0	14.1597	0	0	0	63.1948	0	0
19.44_136.9909m/z	72.7185	70.8852	58.2797	71.2605	60.5685	71.3557	70.369	70.0519	67.924	80.0904	75.8316	74.7497	71.5261	61.1634	73.6562	75.7697	74.926	72.1568
19.44_508.3207m/z	0	0	9.05855	1.42366	10.5182	0	0	0	0	29.4279	0	0	0	7.57372	1.66922	0	0	35.325
19.44_512.7627m/z	0	0	0	0	31.4896	0	19.3686	4.42321	43.4189	8.16473	0	0	1.01753	15.2045	19.2297	0	0	0
19.44_530.0721m/z	0	0	5.41398	0	0	0	0	26.9033	1.71391	0	0	0	0	17.0546	38.1574	13.6448	0	0
19.44_551.0502m/z	48.7003	0	0	16.8454	0	49.7099	13.9392	74.133	0	68.8286	0	35.7614	43.6143	17.9605	0	52.0023	44.2237	28.617
19.44_581.1893m/z	11.5578	0	0	0	0	0	0	0	0	25.2938	0	0	8.51411	0	40.2659	0	0	0
19.44_675.3301m/z	0	0	38.9251	0	0	0.424656	0	0	8.14093	0	0	0	19.8724	0	0	0	0	1.88984
19.44_682.5319m/z	47.7399	0	0	0	0	0	7.99859	0	0	0	0	47.3789	31.8343	0	0	0	45.7523	0
19.44_686.1400m/z	0	0	0	0	0	0	0	0	75.0478	47.7351	0	0	31.9828	0	0.619556	113.87	0	14.7118
19.57_125.0604m/z	124.168	118.288	109.288	115.446	111.095	111.125	115.784	114.175	112.513	144.14	127.689	104.019	122.16	118.637	130.089	127.051	119.687	117.797
19.57_126.0557m/z	37.9762	42.5587	39.4234	39.5855	31.1203	24.4153	32.983	21.9721	28.4845	40.1051	55.6555	71.0908	60.2883	57.2111	57.108	61.8528	76.9984	53.4912
19.57_169.0501m/z	65.1993	63.3783	56.0114	56.9958	58.8785	62.289	69.802	64.1712	65.4321	71.03	64.2284	68.8908	65.2687	53.7891	74.631	70.9362	68.51	58.0417
19.57_170.0454m/z	12.5394	22.4586	20.8078	25.2371	21.3198	14.9121	18.7508	15.6711	18.9165	25.7075	40.7742	51.4718	46.1976	34.7297	32.7825	36.5357	47.2662	29.2009
19.57_204.0329m/z	41.4861	69.3016	80.134	64.3705	54.1147	42.6925	58.7547	45.321	61.4067	76.249	134.162	155.293	120.501	108.959	94.3158	107.796	137.616	83.8488
19.57_248.0229m/z	168.196	254.98	270.063	272.789	210.62	155.012	218.569	146.643	216.477	296.99	550.185	620.095	465.794	410.52	361.072	379.472	556.286	336.473
19.57_306.9999m/z	49.149	59.306	71.8702	53.2747	56.2952	40.1809	50.4784	44.522	48.7164	42.2695	76.7597	84.5641	88.8634	56.3034	59.3033	47.3444	61.4626	45.2717
19.57_367.5302m/z	24.986	9.0664	8.41836	0	8.12863	20.5097	23.5813	28.8658	8.25017	5.95239	27.7098	0	0	6.23683	26.2214	6.40042	16.6567	12.2061
19.57_418.5391m/z	0	0	0	0	21.8228	0	0	10.648	0	37.5579	0	0	7.76151	0	0	0	9.86095	0
19.57_449.0419m/z	76.5352	62.4338	10.7758	0	28.9617	12.2734	103.171	95.0568	82.1362	16.8707	54.7651	69.4045	42.5574	0	27.5714	51.4923	47.4656	73.3464
19.57_527.0729m/z	14.1679	0	0	0	0	0	0	6.31609	3.84236	0	0	0	0	0	0	0	0	60.6033
19.57_551.5520m/z	19.9627	11.8854	0	0	59.098	11.7948	0	39.2828	31.3772	31.7319	0	30.8915	71.3508	0	4.28041	0	16.0478	25.2351
19.57_672.7663m/z	39.4563	46.4153	0	0	0	0	0	12.6595	14.9162	91.1472	45.3157	0	0.498572	0	0	0	14.5666	79.1937
19.71_176.9353m/z	429.519	586.002	736.136	869.539	521.956	426.259	351.187	334.303	277.308	877.954	479.713	2285.49	750.903	491.885	393.141	656.254	505.343	442.206
19.71_291.1965m/z	35.2501	9.03343	18.5699	34.8578	34.6595	45.4693	28.8517	21.0556	31.1025	36.4882	12.5985	39.2672	42.7233	16.5171	43.53	27.9745	22.7676	21.2982
19.71_380.0337m/z	12.9952	0	14.8422	8.01896	9.14342	8.1066	5.78171	0	0	37.3713	17.9888	0	42.1697	7.26134	8.42564	0	22.2092	0
19.71_436.3724m/z	0	0	0	0	0	0	0	0	32.5301	0	27.8047	1.0861	0	0	0	0	0	0
19.71_479.0452m/z	0	0	0	0	0	0	0	0	12.6103	0	13.2499	0	44.4759	0	11.151	12.0292	0.105593	0.0147519
19.71_513.8574m/z	0	0	0	0	0	0	0	0	0	0	0	5.04625	8.82928	0	0	0	0	0
19.71_603.9638m/z	18.4731	26.2836	10.8827	47.061	3.42675	32.3615	13.9323	0	0	0	2.56101	113.262	29.2939	16.4266	0	0	0	78.2891
19.84_114.0016m/z	2.78039	0	6.57577	0	0	0	2.04222	0	2.95952	2.89286	2.81434	0	4.09327	0	0	0	2.02018	0
19.84_134.0468m/z	160.062	171.497	165.221	160.148	188.161	141.867	159.54	132.291	147.785	169.165	207.885	214.147	211.121	197.735	208.836	174.382	195.378	159.381
19.84_136.5481m/z	12.4892	8.75183	11.0722	1.98638	2.09996	0	0	0	0	11.9835	9.13005	5.20274	3.7362	0	3.80204	2.51294	5.11235	0
19.84_140.9761m/z	83.5715	88.7123	123.588	64.6607	84.2485	92.1245	87.6546	102.635	100.432	74.4605	97.9645	112.835	82.3483	68.6231	121.447	80.4599	100.967	92.4949
19.84_157.9913m/z	4.40969	7.95603	11.8	0	0	2.54003	0	0	5.51035	7.16632	12.0877	3.03099	10.4621	4.6233	0	0	0	3.76996
19.84_171.0770m/z	123.662	114.4	102.34	94.2927	89.145	64.5781	86.4782	58.0859	81.47	126.704	114.961	131.606	118.676	85.9394	109.707	103.013	101.183	100.883
19.84_212.5068m/z	93.5916	81.602	100.751	93.3927	102.551	77.2106	96.5039	60.033	83.1423	107.971	126.397	137.072	122.127	112.733	119.752	106.686	118.607	81.454
19.84_220.5043m/z	4.39038	11.8863	3.47353	0	3.87956	11.4555	4.10943	6.12415	6.45912	3.19937	2.78392	4.50503	0	2.75679	0	4.11721	7.01776	2.92953
19.84_225.0071m/z	3.21528	5.27737	4.46708	0	0	0	3.18642	0	0	4.08016	0	4.72024	7.73873	0	8.06006	2.3013	5.96015	4.06665
19.84_290.9676m/z	239.859	276.686	269.611	227.806	308.479	219.032	228.954	232.578	234.389	272.849	300.631	335.038	331.233	295.056	305.558	242.663	291.669	222.246
19.84_346.0563m/z	2630.97	2982.6	2929.7	3122.24	3292.8	2394.62	2710.78	1894.51	2523.13	2821.5	3612.58	3896.42	3936.01	3907.42	3489.65	3505.03	3530.06	2941.36
19.84_372.0530m/z	0	0	0	0	0	0	0	0	0	0	6.41881	0	0	7.0503	0	0	0	0
19.84_421.3325m/z	15.4301	0	0	0	0	13.4194	7.67576	11.2228	8.7563	0	0	0	12.1723	0	8.56757	9.94176	19.3097	0
19.84_438.6777m/z	11.6859	3.58256	0	0	0	13.6385	0.19184	1.31702	0	0	0	0	16.2883	0	0	11.9718	21.9795	0
19.84_439.1785m/z	0	0	0	0	0	0	0	0.325943	0	7.63551	0	0	0	0.668535	11.5092	0	14.6506	0
19.84_509.4700m/z	0	0	0	0	0	0	0	0	0	0	0	0	0	9.34466	0	0	40.6553	0
19.84_523.9988m/z	65.3042	37.9915	83.0562	24.3591	86.1646	77.8849	15.2044	58.8359	129.981	94.4529	31.2276	43.6282	29.6094	36.4347	55.9054	32.2848	45.1186	50.7959
19.84_529.0790m/z	28.2434	0	0	0	0	0	0	36.4874	0	0	8.39939	0	0	0	0	0	0	38.9668
19.84_679.8837m/z	0	0	0	0	40.2713	0	39.2449	98.4728	0	0	0	0.906916	0	0	0	17.5469	6.62254	37.3666
19.84_733.1049m/z	74.2525	0	0	0	0	28.5491	0	38.562	0	0	0	0	83.8463	33.308	41.7631	0	0	16.2683
19.84_853.0503m/z	0	0	103.59	0	0	43.0652	0	0	0	51.0795	0	0	76.0043	0	46.5184	0	0	0.00892518
19.98_114.0047m/z	34.2197	27.9747	30.0453	28.2734	37.3851	29.1994	39.8871	38.5226	34.6805	35.9606	34.5234	27.372	36.8996	36.6346	40.968	36.8893	31.6491	35.7043
19.98_173.0812m/z	235.485	240.976	235.813	242.289	236.271	208.117	250.163	237.182	245.79	262.313	253.969	238.968	258.057	263.879	269.63	224.824	263.956	243.596
19.98_187.4998m/z	0	0	2.59833	4.98205	2.97686	2.38707	0	2.76437	0	0	0	3.24343	0	9.25989	0	2.28827	0	2.76259
19.98_386.0173m/z	1149.49	1125.85	1911.73	935.049	935.279	1292.67	1105.7	1226.36	1414.66	796.641	1502.02	1686.48	817.033	715.708	1056.02	1173.14	1510.2	1183.92
19.98_395.0359m/z	27.9664	0	6.0323	19.4931	0	0	0	0	0	0	8.14672	0	0	0	0	0	0	0
19.98_492.0771m/z	0	0	0	0	0	0	0	0	0	12.9736	0	0	12.3178	0	0	10.5535	0	11.218
19.98_685.6264m/z	0	0	0	0	0	0	0	0	0	0	0	0	50.0693	1.72118	0	12.8201	0	0
1-Pyrroline-5-carboxylic acid	1319.43	2929.67	2765.87	2756.54	2078.01	1587.55	2104.72	1813.01	2729.6	2248.12	3570.8	3354.53	2512.81	2336.65	1654.55	2007.17	3679.11	1831.12
2.06_100.4889m/z	6.78198	4.68257	9.70628	14.4832	15.2606	15.5112	17.8914	15.2216	10.5984	2.25063	10.0605	10.9559	12.7174	10.4231	4.53449	14.8266	13.9709	13.985
2.06_171.0659m/z	55.3508	73.2473	69.2176	74.7707	69.2783	76.0651	71.808	77.3461	74.2021	73.1057	76.4183	76.3053	81.0054	75.2711	72.1662	76.1476	79.3737	91.407
2.06_203.0429m/z	0	0	0	0	0	0	0	0	0	5.89449	6.21463	11.5833	0	0	2.87941	2.81963	2.01897	0
2.06_203.0490m/z	383.355	59.099	3.29009	2.66293	3.96724	3.64994	2.92864	2.00166	4.40559	433.842	105.946	8.18138	0	6.59077	1.59797	3.26281	2.52302	1.18562
2.06_508.5715m/z	0	0	49.049	2.03045	3.1069	0	0	0	18.146	5.542	9.33626	0	0.292588	0	7.77	35.1537	2.5009	0
2.06_677.4593m/z	0	0	0	37.6295	15.067	0	0	27.3843	0	18.8179	0	0	6.3583	0	0	0	0	15.3011
2.06_93.0343m/z	25.3344	30.7081	36.6652	33.774	29.717	28.2837	26.9718	29.4009	28.4895	27.6543	27.9729	28.8139	32.9752	29.9716	31.2352	35.1183	34.7309	40.8579
2.21_113.4986m/z	10.7454	11.475	8.34565	15.4664	12.5098	14.4902	19.7784	20.5711	16.0863	14.3001	13.3364	16.9546	5.18869	9.73216	16.2687	16.9746	14.6382	17.5909
2.21_219.5620m/z	41.859	12.6847	45.4526	3.41692	32.328	26.4938	26.4793	9.90145	7.55645	25.5262	3.77112	40.9709	21.7672	59.1694	59.494	31.9792	21.1179	10.1541
2.21_382.9913m/z	103.26	128.765	130.045	142.031	125.471	127.979	119.575	133.391	147.825	124.857	139.916	117.691	141.501	125.047	121.456	143.573	131.143	155.226
2.21_420.5385m/z	0	0	7.91536	0	16.9269	0	7.4905	0	0	7.41552	22.5585	0	0	0	0	17.9547	6.72855	0
2.21_426.3569m/z	4.09649	0	0	0	0	23.9671	0	0	0.395056	7.42499	0	14.3228	8.60167	0	0	0	8.72742	7.19762
2.21_660.4163m/z	0	0	0	1.79734	0	104.432	0	45.6132	0	0	0	0	0	0	0	0	0	0
2.21_672.2325m/z	0	58.8493	35.7767	0	0	0	0	0	15.8653	24.7324	0	2.21232	43.6676	0	0	0	25.28	2.23926
2.21_673.8255m/z	0	43.5577	43.2994	0	0	0	35.836	6.93427	0	49.6303	4.69902	36.0346	0	0	0	1.79427	0	30.7501
2.21_74.0326m/z	10.7688	5.53415	7.18758	14.5147	7.93201	12.7331	13.6918	11.6533	14.8314	5.52485	11.2573	10.8031	6.93247	8.6545	11.8704	11.3057	11.239	13.6257
2.34_155.0014m/z	16.6914	22.6317	23.8301	24.9011	26.0293	24.3485	21.8742	24.7528	22.1498	26.0591	26.8369	24.7837	26.4278	24.9962	23.7175	26.3946	23.0061	32.5067
2.34_189.0333m/z	393.753	92.7264	23.2468	18.5798	20.5977	21.7602	10.781	9.87814	11.4727	485.881	169.168	79.0964	72.2597	67.2314	60.5578	76.6726	64.6949	57.1022
2.34_271.1660m/z	1633.57	1729.69	1872.03	1725.69	1794.65	1800.09	1828.26	1894.44	1795.81	1576.3	1633.15	1729	1663.49	1635.37	1774.88	1746.54	1769.35	1766.79
2.34_476.0449m/z	0	18.6071	0	0	0	0	0	0	10.9086	19.7049	0	40.6176	15.2504	0	13.5812	0	9.61714	0
2.34_535.4246m/z	0	0	0	0	13.1567	0	4.30258	0	22.9101	0	8.74071	40.42	0	0	0	1.12504	0	0
2.34_613.1400m/z	30.2312	70.381	23.2056	22.9929	0	0	0	35.0481	34.56	0	0	16.8734	0	28.3583	45.2927	0	1.27563	25.7572
2.34_653.3217m/z	62.4617	74.3236	122.661	43.6208	38.121	214.579	58.2583	128.626	0	124.034	184.871	79.6884	91.3453	0	68.4602	89.5698	157.255	75.2026
2.34_670.9647m/z	0	0	0	8.25293	0.502464	0	2.67656	0	0	0	0	36.0204	0	52.1655	4.86377	0	3.57917	0
2.48_146.0242m/z	130.08	122.734	130.402	131.234	115.728	113.779	127.032	133.23	115.602	130.32	120.227	134.129	135.857	117.954	129.045	123.935	117.519	127.894
2.48_202.3346m/z	27.1713	32.7712	23.5408	34.6773	21.6241	28.92	31.267	50.6961	34.8607	37.5034	32.1865	35.5934	33.1753	40.3631	30.6497	41.1685	35.8028	35.1248
2.48_219.1747m/z	259.528	253.054	286.849	283.608	265.79	259.729	240.528	257.919	232.928	292.735	302.369	306.05	289.034	261.415	309.382	295.456	306.144	295.717
2.48_239.0016m/z	24.288	30.3172	36.3938	25.55	34.4669	42.8877	33.2881	34.8223	34.1983	34.5262	41.4226	41.8006	26.5313	29.9743	32.0434	25.4037	24.8876	38.1749
2.48_275.1245m/z	869.428	984.69	1046.52	985.737	960.466	1020.6	949.774	902.077	740.534	859.141	817.353	767.19	742.757	700.395	726.942	750.529	765.51	841.001
2.48_556.2866m/z	51.4638	0	0	0	0.479956	43.6293	0	0	0	0	0	32.4187	0	9.22523	21.597	0	0	0
2.48_61.0410m/z	23.6355	25.987	28.5759	25.9164	24.2904	24.3598	27.7412	27.6137	24.8119	27.6415	24.5783	24.6888	25.9095	25.9659	26.5259	31.418	28.2526	26.5772
2.48_62.0375m/z	0.841706	0	0.444009	1.43797	1.71237	0.75315	0.900488	1.11628	1.07183	0	0.835483	1.09799	0.721749	1.15834	1.53806	1.78836	0.883975	1.84448
2.48_677.6071m/z	0	0	0	0	0	95.0809	0	0	0	0	0	0	0	0	2.39613	36.3547	0	0
2.48_681.3662m/z	38.9762	0	0	0	0	0	7.69746	34.8037	7.38313	0	0	0	0	13.6343	0	0	0	61.264
2.62_126.0318m/z	48.2888	47.8357	50.1935	47.9544	41.3134	41.8592	42.9599	44.8532	53.3923	47.6225	47.634	53.4806	49.4978	49.2932	45.9767	49.2598	48.4192	41.3618
2.62_166.9888m/z	18.0012	66.2552	44.8243	23.2761	16.8236	54.7192	65.661	26.1511	57.5022	71.1033	90.6694	94.5628	73.5171	28.7289	59.0033	22.412	31.4129	149.994
2.62_180.9959m/z	716.094	732.713	777.655	749.159	742.955	795.389	764.813	817.189	767.245	772.316	785.689	805.387	771.5	773.927	835.469	784.338	752.917	779.144
2.62_228.0092m/z	257.804	247.875	286.751	266.228	288.158	289.41	262.682	271.405	290.529	277.163	242.685	310.58	259.681	245.052	304.229	291.524	267.709	305.449
2.62_417.3714m/z	0	0	0	0	0	0	6.66856	0	0.246122	0	0	0	0	0	0	0	29.8425	0
2.62_431.7907m/z	9.0728	0	0	0	0	0	0	15.9726	0	0	0	0	0	0	3.4442	13.4874	0	9.27274
2.62_451.8287m/z	0	0	0	0	0	0	0.0145045	0	12.3641	0	0	10.5833	0	5.0072	0	0	0.0280632	24.7058
2.62_474.0426m/z	0	0	0	0	0	0	0	0	0	0	0	0	0	18.8716	10.1598	0	12.6059	14.6082
2.62_675.2352m/z	0	0	11.8876	0	17.7301	157.609	0	118.002	0	0	0	0	35.2326	0	0	4.1121	0	0
2.75_117.0361m/z	67.9131	93.369	106.735	82.4921	78.2936	113.819	79.5134	71.5135	98.5726	92.34	95.7252	82.3779	85.462	85.6601	104.44	92.6685	96.3063	73.1482
2.75_141.0189m/z	280.234	279.594	286.973	296.074	265.936	267.292	262.385	277.835	282.5	301.262	305.435	302.55	277.411	268.94	302.378	290.191	289.797	254.688
2.75_178.9650m/z	36.2858	23.2454	29.9296	37.4747	37.7478	29.7021	51.4738	35.1134	39.5055	44.8746	30.1628	49.0802	46.4716	45.7372	43.1309	44.0497	34.153	34.8769
2.75_179.2977m/z	14.5744	5.0609	3.20328	11.2415	5.79053	5.54945	9.82338	5.45345	7.27818	4.70418	4.785	9.08232	9.49	7.77656	11.0136	8.40656	7.31332	10.5739
2.75_199.0616m/z	159.253	82.2596	74.0994	73.3894	80.2877	88.5739	64.9905	153.775	157.861	69.085	56.9464	154.843	75.6421	165.717	174.084	86.2862	77.0849	151.167
2.75_241.0590m/z	17.3684	19.7624	22.146	18.8192	19.861	25.1548	21.3262	19.4537	30.0546	28.4282	26.6671	30.8424	15.6862	25.1976	32.948	28.9548	12.7686	24.8892
2.75_253.0908m/z	52.1824	53.6426	39.1468	37.5904	50.0836	38.193	44.5864	49.6787	48.5899	39.148	51.2007	60.353	41.4982	63.5373	48.5607	41.8037	45.2891	46.6728
2.75_403.9687m/z	0	0	0	9.69848	0	19.6155	0	0	0	0	0	0	0	0	16.7011	0	0	0
2.75_544.4241m/z	81.7272	0	0	0	0	0	0	0	0	0	0	10.2464	0	18.549	21.9821	0	0.0741908	0
2.87_121.0503m/z	140.975	193.305	185.551	179.798	152.207	155.941	160.522	137.707	181.758	237.462	284.962	181.619	179.118	168.04	171.128	185.76	189.96	146.266
2.87_142.0266m/z	36.9607	38.6804	45.1455	42.1329	27.9268	25.9022	30.5024	38.0562	37.0563	42.6281	55.4529	37.5455	35.92	36.8467	46.087	38.1107	36.6558	25.1652
2.87_154.0476m/z	2.35457	8.16498	0	6.65609	7.6985	3.75437	4.29009	0	6.02846	7.21378	8.19335	4.99247	0	3.41442	0	7.16968	3.97321	0
2.87_157.0134m/z	55.279	50.9656	51.8479	54.7739	39.3996	54.2137	54.057	52.6807	47.6489	50.7728	57.9495	53.4928	54.6813	44.8193	53.9985	52.0813	55.169	25.5353
2.87_161.0450m/z	2168.26	2292.06	2208.26	2200.06	2275.18	2199.82	2176.35	2061.33	2234.14	1986.6	2416.64	2425.7	2292.67	2278.46	1975.05	2153.56	2316.92	2055.87
2.87_163.0606m/z	252.057	258.585	258.991	252.908	284.493	237.455	257.812	237.307	231.247	194.999	249.01	226.539	210.466	213.174	198.644	238.954	217.389	193.195
2.87_165.0762m/z	268.768	368.984	325.672	344.12	277.425	304.268	349.266	334.136	392.856	723.821	818.097	337.842	349.228	307.101	356.69	404.095	324.487	360.449
2.87_179.0555m/z	27122.7	26446.9	24785.5	25818.9	27261.5	25954	25679.1	24476.3	24888.8	23132.6	26270.3	27358.9	25913.6	26441.5	23485	24883.3	26328.2	24674.3
2.87_180.7410m/z	11.4688	16.3485	15.6529	16.9313	17.8338	12.8932	18.6189	13.657	20.4495	5.19917	10.171	15.2454	10.8122	11.9665	15.2873	12.6487	11.117	8.7866
2.87_181.3174m/z	20.2766	12.8794	14.0012	11.0857	19.9801	18.4676	24.0381	12.5156	10.7931	7.30748	12.3797	17.0349	16.2944	14.5828	11.9699	24.7239	14.7315	15.1016
2.87_181.4044m/z	19.6568	12.3454	13.4218	13.7869	12.7191	12.7431	13.4723	5.48383	14.443	0	9.45829	10.4641	8.85309	9.04225	12.1687	12.0896	10.932	11.1676
2.87_184.0784m/z	13.8414	5.57768	5.42936	13.9123	9.60817	0	11.3423	5.0306	12.9639	0	0	8.78039	7.46605	5.95805	0	0	0	4.26859
2.87_187.0372m/z	74.5001	84.6449	79.0664	88.3151	84.1934	62.9522	68.3161	59.6617	68.0009	221.49	245.524	243.336	246.569	211.736	225.022	224.9	220.441	176.796
2.87_197.0659m/z	39.2073	35.7318	41.2005	38.852	35.0572	33.3644	40.0652	24.9328	42.3219	65.6417	99.3176	103.067	90.6531	95.1589	82.119	104.005	98.7942	73.6084
2.87_212.0531m/z	1342	1093.77	1040.58	1142.16	1146.57	1167.47	1114.18	1056.77	1018.93	897.275	962.589	1177.44	993.492	1067.13	971.975	996.21	1029.1	1013
2.87_217.0476m/z	7283.17	6567.04	6717.73	6818.78	6884.41	6077.13	6029.68	5608.77	5773.16	5287.97	6021.86	6375.62	5746.37	5663.71	5040.59	5486.62	5537.66	4892.48
2.87_219.0448m/z	2248	2105.37	2109.2	2143.33	2187.88	1821.98	1838.88	1737.73	1741.5	1677.21	1875.22	2038.41	1816.33	1786.36	1536.81	1756.17	1765.41	1523.68
2.87_222.0976m/z	197.615	152.627	164.519	209.545	204.674	181.546	177.463	144.929	150.469	292.471	295.157	401.953	323.111	365.527	319.075	384.302	338.88	295.454
2.87_225.0610m/z	6327.99	6424.38	6299.27	6111.85	6319.3	6178.27	6198.89	5953.48	6424.51	4901.57	6227.43	6628.77	6388.33	6333.61	5447.69	5723.96	6658.45	5558.75
2.87_227.0767m/z	789.97	775.384	811.104	787.348	786.038	729.888	742.892	626.289	755.914	445.071	649.279	667.919	577.885	587.273	502.945	594.342	602.566	496.218
2.87_228.0720m/z	76.9387	74.686	90.2617	85.0558	75.5463	76.1437	69.8237	53.9106	69.2608	39.9369	43.5284	73.8994	59.3413	55.847	51.3536	55.6678	64.3107	54.9978
2.87_239.0766m/z	498.643	442.953	486.399	497.182	546.201	539.367	524.652	473.36	483.545	636.478	661.888	790.546	713.899	800.988	692.338	723.081	754.395	728.867
2.87_244.0666m/z	714.805	667.67	698.403	676.671	670.037	667.758	616.193	573.452	638.934	349.893	472.085	608.888	457.147	492.394	494.667	505.451	511.231	453.568
2.87_257.0872m/z	336.405	395.017	413.049	396.639	338.662	318.312	344.5	251.695	369.496	272.618	371.395	317.065	229.246	244.226	209.946	246.542	257.496	208.517
2.87_258.0743m/z	93.9387	76.1979	95.2847	96.7588	98.5779	86.7052	92.1103	71.2972	67.6943	151.158	200.491	215.76	182.35	196.587	161.713	178.087	198.468	156.377
2.87_269.0873m/z	345.261	394.534	410.948	388.361	402.435	358.794	353.275	322.072	379.386	294.268	410.23	391.379	369.821	353.979	336.582	328.678	387.612	303.666
2.87_270.0826m/z	158.566	174.599	178.429	177.328	162.665	167.306	165.47	155.713	160.127	142.474	187.908	138.844	146.403	136.054	136.29	157.306	146.43	120.839
2.87_271.1030m/z	173.044	173.584	163.168	174.988	162.451	178.503	161.012	152.706	149.86	171.512	185.717	158.723	159.438	158.65	159.185	169.715	162.669	136.475
2.87_279.0483m/z	520.062	452.566	345.691	428.951	487.145	439.415	415.874	373.125	292.17	530.886	500.181	402.908	395.645	327.337	397.715	359.329	319.035	365.233
2.87_346.1510m/z	144.692	140.726	166.379	155.623	160.452	156.772	156.891	145.169	142.207	55.872	85.3513	96.6376	96.323	96.396	105.997	120.554	119.967	74.3935
2.87_359.1202m/z	16615.2	14724.4	13816.7	14725.3	15129.3	13953.4	14254.3	14127	13445.4	12552.6	15367.1	16278.7	14562.5	14294.2	12185.7	13197.1	14920.1	13439.6
2.87_362.1469m/z	900.763	951.003	927.805	850.362	923.077	781.306	766.795	757.746	787.837	577.65	777.807	758.937	643.007	752.017	731.192	742.835	725.51	685.683
2.87_383.0661m/z	224.069	216.436	193.595	220.196	200.46	206.98	195.939	167.936	170.771	195.108	217.301	191.935	187.583	224.703	192.948	214.453	185.045	136.957
2.87_413.1680m/z	402.57	206.504	287.316	215.834	279.686	208.284	412.658	383.938	182.084	227.078	431.919	354.925	387.307	501.896	206.04	417.113	511.916	279.669
2.87_433.6219m/z	11.2479	18.4668	10.5668	0	14.1459	10.7591	0	0	0	50.1394	20.3983	0	15.2524	11.3188	0.00131196	0	75.4138	0
2.87_438.1765m/z	479.463	453.543	388.731	469.677	518.798	396.554	373.996	351.406	292.058	104.718	163.033	174.435	156.761	188.499	174.39	146.45	186.239	135.998
2.87_449.1452m/z	84.9197	21.9029	49.6427	36.98	35.5628	0	36.6341	99.6451	13.2959	54.6707	69.8609	116.754	45.0394	145.354	61.5793	52.0441	58.6049	68.1891
2.87_487.5575m/z	0	0	32.8382	0	0	0	0	0	17.5904	0	0	0	0	0	0	0	0	0
2.87_562.1709m/z	61.4505	0	0	0	29.0057	3.03233	0	0	0	15.4249	0	0	0.463608	43.7987	0	0	17.9701	54.8268
2.87_683.5756m/z	0	0	0	81.4319	0	120.207	0	59.371	6.61206	0	0	116.046	0	0	0	0	0	0
2.87_715.1916m/z	191.674	0	0	186.158	181.418	99.8114	0	40.9996	38.8595	0	0	0	0	0	0	0	69.423	0
20.09_193.0499m/z	32.2603	36.2525	40.7331	25.8979	33.2732	22.5116	39.6753	28.3953	41.6798	37.1182	49.0633	41.7253	31.0494	41.0988	52.1976	32.7013	30.6621	28.2611
20.09_286.5259m/z	0	0	0	0	0	0	0	0	0	0	0	5.12614	0	5.30254	0	12.9668	0	0
20.09_515.0880m/z	0	4.51509	0	0	22.3875	22.849	21.5035	0	0	0	0	1.48964	17.1042	0	0	0	0	21.1048
20.09_565.9344m/z	0	0	35.2461	26.2149	0	0	0	0	0	0	67.9621	0	0	0	0	24.1732	29.3583	0
20.09_614.1627m/z	0	0	6.83052	74.4009	26.7949	49.2282	37.9458	40.0466	20.7016	33.1128	67.0278	84.1369	0	71.2655	0	0	41.1602	0
20.09_657.6070m/z	0	0	0	0	0	36.2417	27.1418	0	3.86946	55.9071	27.2656	82.3601	14.6619	0	27.3004	0	0.591112	16.349
20.09_675.8032m/z	49.4037	0	0	0	0	77.7546	26.6648	0	0	0	0	0	0	0	0	0	0	0
20.24_168.9902m/z	1255.34	878.95	1783.06	1497.27	957.044	1645.5	1553.84	2535.79	1603.87	1501.02	1651.28	2797.43	1094.52	1252.5	1575.37	1647.52	2231.66	1282.86
20.24_169.4919m/z	70.23	46.2159	99.9981	84.1773	51.0609	99.9797	84.5694	152.53	92.365	85.7037	99.9072	165.317	61.4529	82.7926	96.7832	101.619	127.958	73.8618
20.24_171.9831m/z	1038.78	966.322	960.581	846.967	991.646	882.722	1033.99	988.559	985.349	991.677	989.256	1022.26	1000.49	1033.79	1158.72	903.737	1007.14	987.33
20.24_172.4849m/z	3.00721	0	7.91627	4.50989	0	8.22794	0	10.1318	5.1616	2.52635	5.15122	13.8554	2.26074	4.28698	1.9302	6.9172	5.0324	5.01086
20.24_219.0616m/z	7.36159	29.0304	64.4899	26.3579	16.3569	2.88809	11.555	3.5871	3.52883	0	28.6638	72.1498	18.1757	6.727	11.0836	10.2216	18.7613	11.2798
20.24_227.2011m/z	69.2375	63.9408	67.2233	63.7613	67.9172	56.4	67.9829	67.9104	70.8229	67.8856	70.4472	71.0007	68.3423	72.1862	82.4489	57.7777	70.4982	75.8708
20.24_227.5296m/z	4.69853	0	8.27666	0	0	6.54919	9.52017	11.5728	6.18843	3.93455	7.45726	12.9734	0	0	0	11.2152	10.913	0
20.24_259.0219m/z	648.629	469.441	942.313	751.735	495.604	829.162	768.726	1286.58	827.377	737.108	864.213	1340.48	543.737	644.292	795.597	848.969	1119.21	677.551
20.24_275.0884m/z	5.56	4.6024	9.62763	9.49146	4.5894	0	4.55931	0	0	4.70377	4.82217	23.9129	9.05486	0	0	3.98404	4.9854	4.60282
20.24_282.0745m/z	25.9109	0	26.9724	26.9385	8.89152	39.1784	24.7043	61.7314	28.9521	26.9546	23.8423	52.3712	16.2425	23.2037	27.1517	26.2105	39.7069	27.8434
20.24_365.0290m/z	171.19	209.296	214.494	183.862	223.472	184.913	174.005	147.022	165.592	179.96	259.969	273.059	210.888	150.756	230.202	195.524	261.389	221.461
20.24_365.5305m/z	30.4471	47.543	42.6475	38.1627	29.2694	31.7745	17.6801	16.4665	22.4004	28.0131	45.3382	60.445	23.6507	33.1952	37.267	27.3583	44.3253	40.1931
20.24_368.3645m/z	6.25093	9.58083	0	0	0	8.91324	0	8.2833	0	0	8.30453	0	16.6735	0	7.72877	15.9411	0	0
20.24_382.9914m/z	380.031	404.903	364.23	368.124	399.509	378.99	427.713	410.809	422.826	430.622	397.612	410.494	414.196	351.598	448.386	385.577	409.272	422.024
20.24_396.5342m/z	0	8.01068	0	0	9.15808	0	0	0	19.6934	0	13.0116	0	0	0	0	0	0	0
20.24_398.7016m/z	0	7.21345	0	0	10.036	0	0	12.9688	17.6274	0	0	19.3229	0	0	0.0310816	9.41681	25.4086	8.85397
20.24_436.9579m/z	59.4746	51.8588	99.5868	112.637	90.4808	129.589	107.583	167.076	129.181	114.223	74.3406	93.6844	76.4732	66.8462	115.372	73.3923	128.035	86.509
20.24_441.9908m/z	24.5721	0	13.1541	0.990018	0	10.1034	0	8.74216	0	0	8.87231	0	42.7279	0	0	0	3.3529	0
20.24_446.0896m/z	0	0	0	25.5856	0	0	9.64857	0	26.3386	0	0	0	0	8.48159	9.79204	0.0599052	0	5.03786
20.24_473.7560m/z	33.2245	19.5484	0	0	0	0	9.56257	41.4625	0	22.5877	0	0	11.3217	0	0	0	0	10.0465
20.24_474.0434m/z	19.3123	0	29.0622	0	27.2573	10.3276	9.38898	0	16.1005	0	10.7576	0	25.1382	0	9.9031	0	12.4787	93.7986
20.24_524.1985m/z	0	0	0	0	0	0	0	0	0	4.73571	13.9863	0	0	0	0	0	0.862148	0
20.24_551.0523m/z	32.493	0	0	0	0	0	94.5251	0	48.355	0	0	0	0.116948	0	63.351	0	15.7211	0
20.37_156.0120m/z	13.5842	13.0642	12.3104	18.631	12.0464	13.3933	14.5859	12.2135	10.9622	13.3194	9.42504	11.7247	11.0027	11.8829	8.88653	13.7869	7.74501	14.1302
20.37_157.0136m/z	43.1719	42.5162	42.3215	42.0144	38.6518	31.3374	38.6442	38.0126	42.0501	42.8184	40.7642	44.755	42.6706	41.8202	41.8896	28.8864	34.6619	40.0377
20.37_157.0501m/z	251.82	272.608	265.965	247.458	244.606	232.918	265.544	263.473	246.348	292.554	271.967	272.296	288.045	279.592	295.632	249.408	271.912	273.08
20.37_159.9851m/z	11.7654	15.1088	16.8878	15.7961	9.44492	13.0837	10.385	8.76672	18.3665	15.9714	18.4093	29.1559	13.2547	10.0114	16.5685	12.6543	23.3954	12.4347
20.37_180.9889m/z	5.16913	6.69402	4.73177	10.4172	11.616	15.7032	8.97678	0	10.9071	15.6175	13.7013	0	10.0245	4.30898	0	5.05351	0	0
20.37_198.9710m/z	3.63639	0	0	0	2.71394	0	0	2.72398	0	2.75788	0	3.56245	2.92627	6.37511	3.08592	9.79341	0	0
20.37_203.0486m/z	27.387	0	0	0	0	0	0	0	0	25.44	0	0	0	0	0	0	0	0
20.37_210.5396m/z	3.61713	7.74453	5.69871	6.27577	4.3254	0	3.36464	0	0	9.10973	11.5607	21.8037	12.6116	14.89	8.31236	9.19418	15.8341	3.64819
20.37_211.1697m/z	0	13.8608	6.21225	14.1954	7.77074	8.21358	13.0345	10.3017	3.28244	16.2578	9.06889	7.32251	4.14483	8.89098	12.0504	14.74	4.00739	0
20.37_219.9934m/z	28.8428	16.8614	31.0509	31.3106	37.6472	26.617	35.4827	32.162	27.4984	28.869	37.289	43.5999	20.9945	37.9694	25.5779	23.5109	25.4937	36.6678
20.37_246.0725m/z	21.7944	62.7326	133.412	62.7563	26.7167	13.7035	31.9381	28.7528	40.2631	0	3.7204	8.30117	9.73197	0	0	0	0	4.77634
20.37_259.4978m/z	41.8116	52.76	49.6481	51.667	39.9251	40.4549	46.8699	35.7819	52.2552	28.8247	31.18	42.5627	30.8979	39.8436	37.4822	26.1706	30.6995	23.7631
20.37_371.0234m/z	954.842	876.813	1126.09	934.707	958.573	930.691	972.226	828.442	793.46	829.315	1090.25	1443.68	1055.25	898.675	945.19	1004.73	1154.28	915.777
20.37_371.5251m/z	210.277	191.898	259.598	205.175	180.885	176.792	190.47	149.816	166.423	168.223	215.915	280.227	209.14	213.413	195.734	216.98	217.858	185.144
20.37_387.5526m/z	0	0	0	0	0	0	0	0	0	0	0	11.6428	0	14.5339	0	0	0	6.91576
20.37_431.0931m/z	0	0	8.29823	12.7818	0	0	0	10.2542	0	0	0	27.4687	25.0567	19.968	0	2.1385	0	0
20.37_468.5093m/z	5.57998	0	0	0	0	27.7351	0	0	0	1.19221	0.946043	14.0041	43.9519	0	0	0	0	0
20.37_487.6407m/z	10.6436	0	13.2529	0	0	0	0	15.7073	0	0	0	0	0	0	0	0	0	0
20.37_490.0432m/z	0	82.5814	0	41.0194	0	0	44.3288	0	0	0	0	0	0	0	0	0	0	0
20.37_509.1419m/z	0	0	0	7.06758	0	0	0	0	0	0	0	8.34011	0	0	0	0	0	66.0862
20.37_540.0541m/z	90.0762	62.8619	0	56.6954	73.3432	69.6462	53.5748	0	0	31.9642	49.0527	65.8773	134.403	62.4142	132.964	129.103	96.4646	108.47
20.37_559.4733m/z	0	0	0	0	0	0	0	34.5805	1.35228	0	0	24.5923	18.2504	0	29.0846	0	0	0
20.37_646.7780m/z	14.6859	0	0	190.896	0	25.6193	11.6646	57.9777	43.6168	0	24.797	33.4444	37.9555	78.8977	0	0	115.897	0
20.37_743.0512m/z	0	49.7742	0	0	43.6512	50.0345	35.7394	0	0	39.957	73.9331	99.3527	55.2036	69.2421	43.3366	53.676	57.7622	0
20.51_159.5267m/z	0	0	0	0	0	0	0	0	0	0	4.56201	3.34394	0	4.98915	0	3.97922	7.81338	0
20.51_399.2870m/z	0	0	0	0	0	0	0	7.06511	0	0	10.216	0	0	0	0	0	0	10.1008
20.51_478.0424m/z	0	13.3688	28.7247	44.3791	0	0	0	17.0578	0	28.56	0	0	0	21.1484	16.4897	0	0	0
20.51_537.2365m/z	1.50297	0	0	0	0	0	0	0	0	0	0	0	0	0	17.3881	0	29.5258	0
20.51_558.3153m/z	0	0	0	32.2461	0	0	0	0	0	0	2.48618	89.3811	0	24.2375	24.6611	0	0	0
20.51_648.1988m/z	38.6257	0	28.8725	32.3631	0	94.1028	0	0.148121	0	74.4605	0	43.6667	0	0	123.584	0	29.6157	0
20.51_655.6221m/z	24.3362	0	79.2713	32.6632	18.3598	0	0	0	1.59184	25.6797	0	35.9675	0	0	0	34.4535	0	0
20.64_159.0293m/z	70.6156	81.0009	88.95	76.4962	87.4881	56.024	89.4829	90.7018	79.8873	83.7546	77.1804	83.5059	85.3566	92.563	97.2211	78.9016	93.0527	84.3813
20.64_185.0561m/z	23.8217	27.1941	36.8769	25.6791	18.4337	18.7837	18.3736	14.7956	14.1715	9.87024	18.1476	36.0634	18.715	32.2942	18.0354	13.6585	21.0213	18.7678
20.64_189.0333m/z	42.6466	0	0	0	0	0	0	0	0	39.8398	0	0	0	0	0	0	0	0
20.64_283.0012m/z	47.3452	39.2486	63.3131	55.6443	21.8889	37.6207	41.706	52.2689	44.1082	69.7906	32.9039	46.1585	47.6956	52.2264	45.7957	28.5103	38.4859	54.2671
20.64_397.0073m/z	142.996	184.379	147.399	126.164	165.31	117.668	133.519	179.669	160.628	187.611	137.26	157.591	177.279	173.883	146.842	140.17	161.455	174.022
20.64_431.0393m/z	102.833	22.0256	70.5924	48.477	110.037	61.2625	56.7627	38.399	33.3643	34.9272	52.7902	58.591	54.2445	71.5555	64.4939	92.7882	92.173	33.0388
20.64_626.1878m/z	0	0.17727	14.6112	5.69945	40.3941	0	51.1933	0	0	0	0	0	0	0	84.1055	0	0	36.2277
20.64_675.0574m/z	0	17.6808	0	0	0	0	0	0	0	0	0	47.3091	0	55.6956	0	46.9276	0	0
20.78_140.9762m/z	56.5799	75.4684	104.751	76.1827	57.0778	60.7492	70.9767	87.4173	83.5765	67.7881	88.7845	98.3774	83.2627	58.2402	88.1068	85.0897	84.2133	84.3656
20.78_226.9958m/z	1350.16	1319.1	2056.63	1985.23	1438.41	1386.36	1369.63	605.238	1139.52	12.548	15.1198	14.6606	12.3753	14.1665	12.006	11.8902	14.2824	13.9575
20.78_242.9961m/z	62.421	74.2468	82.9552	77.8206	51.912	61.92	71.2662	65.5369	77.5514	86.4299	77.1447	91.3647	80.7335	73.5186	77.842	85.6412	60.0689	72.9947
20.78_256.4793m/z	32.4365	35.4118	83.076	38.5436	42.011	29.3303	42.0575	32.5068	38.881	40.7324	41.2218	61.9359	31.0734	36.4749	29.6154	40.3955	43.9819	50.64
20.78_407.1217m/z	0	0	0	0	0	0	0	0	0	0	0	0	16.1048	0	0	0	0	0
20.78_432.9952m/z	107.928	89.7507	152.369	91.1201	98.8447	75.9188	89.2028	50.6899	81.4035	26.212	134.615	123.453	103.899	75.7417	82.3636	110.253	138.535	71.2346
20.78_514.2835m/z	0	0	0	0	0	0	0	0	0	0	17.7505	0	0	0	0	0	0	0
20.78_651.8268m/z	0	0	0	1.46211	0	0	65.6715	23.8994	31.8361	0	0	121.427	43.1595	72.4507	1.08095	79.6331	41.3464	32.8569
20.91_155.0707m/z	27.9399	37.742	36.3175	37.5336	23.9049	29.8854	36.1426	37.2563	30.4276	48.4247	46.3134	38.5628	44.7942	36.3212	47.5241	35.1587	39.5709	40.9974
20.91_213.0086m/z	0	1.02233	0.163414	0	0.303496	0	0	0	0.0767329	0	0.653297	1.18427	0.185917	0	0	0	9.24833	0.321302
20.91_223.9865m/z	46.374	80.0291	83.9747	68.9388	62.9544	41.3652	80.6117	65.6383	68.408	75.6522	72.5391	54.7675	81.6617	68.6006	80.2884	78.5084	69.1409	77.2572
20.91_237.5315m/z	57.6421	81.0641	52.595	71.149	55.669	42.5919	37.3069	42.02	58.1432	73.1231	76.7595	104.857	89.7516	83.1091	70.8544	76.0078	70.9261	66.9085
20.91_238.0333m/z	0	0	0	0	7.57813	0	0	0	0	0	0	0	6.72249	0	0	5.70183	8.95648	8.83784
20.91_240.4844m/z	7213.98	6633.04	11856.2	6840.47	8005.06	6888.65	7528.87	5621.68	6210.98	5389.25	7949.23	11444.4	6018.04	5115.6	6582.45	6541.42	9685.64	7194.67
20.91_240.9863m/z	665.169	584.784	1119.88	655.036	747.358	670.349	707.794	494.294	594.722	519.946	748.103	1071.39	576.695	480.193	608.7	619.102	886.962	681.32
20.91_248.4818m/z	219.983	221.148	362.92	214.57	231.783	204.821	254.08	169.785	191.01	159.26	263.993	353.185	202.352	194.144	211.99	184.23	306.087	265.571
20.91_248.9839m/z	0	0	22.1735	11.7532	21.3271	0	0	12.3337	0	0	28.9127	0	6.85108	0	13.7601	11.4961	11.7064	0
20.91_256.5148m/z	8.78147	0	7.94739	24.0726	8.93165	0	12.7115	0	8.95834	13.6394	17.9135	25.3918	27.2693	17.1269	26.9044	36.3625	16.2088	10.9219
20.91_257.4872m/z	130.307	139.046	203.476	107.571	149.59	139.594	151.702	97.4846	104.869	117.036	127.27	215.984	118.567	92.4126	134.181	116.215	166.623	151.971
20.91_265.4845m/z	142.169	157.162	246.318	128.209	169.698	152.032	177.76	107.736	152.511	114.912	185.906	247.33	143.054	117.885	159.771	155.647	193.06	176.83
20.91_291.9711m/z	0	0	0	0	0	0	0	0	0	0	0	6.64064	0	0	0	0	6.57888	0
20.91_293.5338m/z	6114.58	5590.77	8034.4	6358.32	6919.42	6040.47	6943.47	4426.37	5445.96	4825.79	5479.9	7358.76	5449.84	5584.76	5428.52	5795.01	6959.24	5695.98
20.91_294.0356m/z	996.678	922.075	1417.22	1104.05	1246.11	1072.94	1140.42	756.315	958.669	851.53	989.752	1322.07	894.67	944.05	967.664	968.402	1194.27	994.003
20.91_299.0243m/z	363.824	391.41	406.892	373.46	333.149	409.591	378.242	301.644	334.402	320.689	329.414	381.705	343.944	293.694	341.637	315.076	413.008	390.976
20.91_299.5261m/z	37.8603	47.0656	23.4805	30.938	53.8663	15.6403	45.9495	47.9085	22.4394	25.5486	35.9685	32.236	51.8242	16.9859	72.7654	42.2987	19.1622	36.5008
20.91_309.5066m/z	2108.87	1771.85	2433.08	1920.48	2092.74	1740.31	1885.24	1691.77	1600.61	1872.91	2271.31	3003.11	2106.88	1718.89	2091.85	1811.12	2467.26	2048.1
20.91_325.5487m/z	48.389	61.8452	61.441	56.4336	56.0592	45.5016	50.221	0	58.9266	57.8292	83.3499	67.7566	86.6926	45.4425	81.5792	70.9093	74.179	71.0488
20.91_326.0501m/z	0	0	0	0	0	0	0	0	0	0	0	6.02991	10.3134	11.2369	0	0	9.14659	0
20.91_353.5697m/z	2338	2157.36	3020.79	2161.13	2371.64	2258.73	2173.18	1863.18	1927.41	1727.46	1974.61	2827.47	1837.69	1494.91	2023.55	1920.28	2553.36	2288.94
20.91_354.0715m/z	532.202	515.508	597.914	455.195	529.165	483.784	482.322	394.98	428.041	383.111	465.103	579.003	418.228	355.594	430.039	429.534	532.589	521.239
20.91_402.0121m/z	169342	156348	275313	154098	183624	162552	162402	128101	139466	122210	181906	258409	136909	113920	142890	142094	219383	162061
20.91_402.7231m/z	0	0	0	21.7288	0	0	0	0	9.11307	0	7.26787	19.6322	0	0	0	0	0	0
20.91_405.0201m/z	319.192	286.916	531.432	278.286	353.243	310.26	269.168	218.148	255.883	232.534	343.051	472.343	247.417	193.855	303.454	257.969	367	314.373
20.91_406.6181m/z	26.6769	56.9325	6.02561	24.0073	79.2244	30.5037	53.0748	0	13.8381	11.3774	44.4121	0	43.0637	0	0	33.1791	29.3707	38.2032
20.91_418.0073m/z	893.511	731.784	1253.33	687.921	816.579	704.397	778.252	580.029	545.976	553.871	902.459	1238.92	663.497	533.685	682.614	740.863	1035.42	766.243
20.91_434.0017m/z	212.927	153.107	331.495	164.275	201.232	155.943	179.386	130.955	128.361	149.831	182.963	281.946	148.456	129.069	217.6	186.025	260.683	181.367
20.91_436.3522m/z	0	14.815	0	0	8.97123	0	12.9827	5.1339	0	0	8.46413	0	12.8948	9.73739	0	0	0	13.3167
20.91_452.0135m/z	409.998	406.684	591.882	325.232	435.024	325.803	352.316	271.122	287.262	293.921	386.538	601.241	354.387	280.22	357.349	425.283	525.066	351.052
20.91_466.6538m/z	936.11	898.853	1182.71	829.077	893.115	1022.51	902.909	749.062	813.863	788.634	904.111	1205.83	863.102	683.796	925.75	805.69	1002.91	934.636
20.91_467.1549m/z	355.352	312.796	523.742	295.739	310.385	357.577	325.341	248.087	255.162	284.385	289.218	365.77	318.889	186.75	342.661	216.565	347.207	263.816
20.91_497.9738m/z	292.636	283.319	396.128	226.222	292.397	257.296	223.948	189.349	209.161	153.528	306.781	313.125	244.622	149.609	252.549	242.873	369.961	345.444
20.91_579.9502m/z	440.333	356.397	461.622	299.762	195.884	378.947	447.249	466.997	528.576	344.133	244.938	472.457	423.836	378.158	589.25	410.151	302.083	398.529
20.91_588.0732m/z	2731.56	2683.31	4448.41	2722.43	3234.75	3063.93	3156.22	2028.76	2317.93	2188.03	2599.4	3564.08	2270.6	2374.7	2468.13	2514.72	3447.64	2499.69
20.91_599.0553m/z	157.794	187.442	34.1127	149.136	0	70.9761	0.455543	119.899	92.6486	93.0576	0	230.081	0	149.344	0	153.542	45.3759	111.69
20.91_656.1467m/z	26.313	41.3771	27.2305	0	0	27.2695	0	0	0	0	0	0	29.0783	63.0008	11.357	42.5151	0	26.2391
20.91_659.3570m/z	5.57157	11.5313	49.5624	0	0	0	118.016	0	0	0	32.2235	0	0	0	37.4398	32.6712	65.4274	0
20.91_665.4470m/z	0	0	0	0	0	0	21.4767	32.3614	0	0	0	0	0	50.3462	0	27.1303	0	0
20.91_672.7614m/z	15.4402	0	0	0.568927	132.191	3.83979	132.903	0	2.4202	29.6264	0	40.5254	0	0	0	0	0	95.8739
20.91_673.6485m/z	0	0	0	0	0	0	146.058	55.0895	63.1333	0	35.0577	30.8994	0	0	117.85	0	28.0098	69.7506
20.91_674.6411m/z	0	0	0	0	0	0	118.243	1.75619	0	1.01184	0	40.8555	0	0	0	0	0	32.1836
20.91_682.8884m/z	0	0	0	0	0	0	0	0	56.1317	276.98	0	26.8031	0.157131	0	0.663714	0	0	0
20.91_723.4683m/z	1071.6	1189.64	1611.11	882.967	1264.01	1127.9	1277.13	830.939	916.011	742.208	1135.25	1827.81	855.208	795.041	969.884	848.725	1640.25	1193.46
20.91_723.9695m/z	235.858	288.106	542.407	271.448	382.998	287.711	303.507	227.691	322.758	121.183	301.613	423.528	157.572	210.585	214.742	204.072	434.188	230.42
20.91_78.9557m/z	0	0	0	0	38.681	35.6878	0	0	0	0	0	0	0	0	0	0	0	0
20.91_789.0600m/z	270.563	309.268	158.707	285.223	336.822	66.449	211.935	228.859	240.029	266.137	287.413	231.629	328.86	247.4	286.826	165.969	206.564	221.606
20.91_80.9630m/z	17.7814	15.092	36.4813	19.4759	22.4507	18.8429	18.8656	12.6412	16.136	13.7738	22.0675	29.8556	15.4842	12.6283	15.3429	17.1883	30.0545	20.5495
20.91_80.9648m/z	328.244	378.087	375.988	380.772	322.883	314.543	383.343	357.265	350.738	429.223	403.687	416.191	412.201	409.064	387.872	326.355	402.439	375.042
21.03_183.9954m/z	507.832	524.986	752.399	625.793	494.414	584.978	522.282	470.278	383.175	580.894	807.764	1365.21	773.328	633.715	755.119	762.527	1107.91	758.125
21.03_184.4971m/z	27.5503	34.6336	52.7586	45.8312	31.7154	47.5549	29.9834	23.0845	22.7316	38.708	62.3382	93.3662	51.4536	39.0957	47.6542	51.9599	76.7785	65.1403
21.03_187.9888m/z	14.7846	8.01193	22.8103	3.6181	10.1865	15.1502	12.1473	14.3176	5.97295	15.1059	28.1717	33.0778	17.5034	10.5074	16.0308	24.0233	32.1013	7.9918
21.03_199.0011m/z	0	0	0	0	0	0	0	0	0	126.435	148.809	372.86	194.053	139.884	190.66	0	148.009	151.513
21.03_202.3346m/z	17.6284	17.4524	21.432	22.3444	22.3134	23.0915	18.9731	20.8751	17.9516	18.727	21.5424	16.9121	20.1831	20.4557	22.2622	23.1915	24.2866	22.3242
21.03_253.1440m/z	160.912	208.661	164.863	197.759	170.056	189.336	211.14	185.372	203.141	212.605	177.628	206.235	199.537	194.455	210.329	165.818	207.769	195.081
21.03_289.0329m/z	74.4175	134.68	180.433	150.725	111.462	129.241	99.6231	71.0815	54.4081	120.058	191.305	309.478	150.911	142.742	165.364	198.319	264.505	161.652
21.03_325.5199m/z	32.5742	25.4507	66.7294	17.34	7.94206	52.4077	32.6886	85.3975	102.792	32.2365	63.0103	56.3309	12.6056	0	24.6895	13.7332	51.5941	26.2804
21.03_326.0215m/z	2.03711	7.78891	0	0	0	0	0	16.416	13.761	0	0	0	10.1719	0	0	0	6.64736	5.46433
21.03_369.0002m/z	453.607	541.669	792.443	620.737	455.742	592.316	511.635	458.169	378.451	593.865	871.066	1493.55	747.46	702.751	776.048	836.394	1176.81	713.482
21.03_399.0117m/z	35.0674	62.3268	80.1777	69.6811	46.591	28.4612	26.4739	54.2457	57.635	124.159	244.414	347.77	222.563	183.054	190.906	170.989	138.733	148.744
21.03_428.4541m/z	8.88587	0	21.9925	0	0	5.26388	0	0	0	0	0	0	0	0.0210709	0	0	0	1.51274
21.03_431.1658m/z	0	0	0	0	0	0	0	0	0	0	0	27.0201	0	0	0	0	0	0
21.03_466.4594m/z	0.0598133	0	0	23.6656	0	23.8051	0	0	0.602656	16.6311	0	0	0	0	0	0	26.1225	0
21.03_508.3255m/z	0	0	0	2.205	0	0.965044	0	0	0	0	0	0	0	0	0	0	14.161	0
21.03_513.2243m/z	0	0	0	0	0	0.489486	30.5559	0	0	0	15.3464	0	21.9122	0	0	6.06538	0	0
21.03_540.0539m/z	0	16.9614	12.9818	0	0	0	28.033	0	0.725782	0	21.6092	37.6257	56.7954	21.0257	52.6594	0	14.7096	26.299
21.03_557.0762m/z	0	0	0	0	0	0	0	0	0	0	30.8481	61.7879	0	0	0	0	0	0
21.03_580.2857m/z	83.6205	0	0	24.6568	0	56.8405	47.7304	0	5.30835	0	46.3033	137.711	0	25.2173	38.258	23.1595	14.9731	34.8193
21.03_582.0439m/z	6.2648	0	12.1601	0	0	2.1321	0	0	0	66.2878	0	0.00846073	0	35.4665	24.9176	61.9444	17.6582	0
21.03_588.5714m/z	0	0	95.7305	37.9555	0	28.6333	0	72.3812	0	0	31.1728	31.7569	9.45266	0	12.2729	0	0	0
21.03_625.2607m/z	11.3153	8.43472	15.6163	0	29.5312	0	13.1422	0	0	0	0	0	0	155.531	36.5125	0	151.634	10.4476
21.03_667.1254m/z	0	8.30042	0	47.0136	37.9357	0	67.632	11.8086	0	0	1.96188	0	14.2151	0	0	126.81	0	0
21.03_675.4762m/z	0	0	0	130.115	0	0	0	47.5099	0	0	0	0	129.513	0	0	0	0	115.613
21.03_679.8888m/z	0	0	44.9181	0	55.2625	0	7.65318	0	73.9622	0	0	0	0	0	65.7293	0	0	58.8585
21.03_687.3174m/z	0	0	0	0	0	0	0	0	0	37.8159	57.5471	0	0	0	0	0	34.3005	69.2236
21.03_699.4782m/z	0	0	0	0	0	100.2	19.1529	0	0	0	0	0	0	32.0895	19.3395	0	0	36.2972
21.16_136.9909m/z	45.0703	47.6914	42.496	48.064	37.78	50.9947	49.6431	45.7714	33.593	53.5936	48.225	54.5348	49.3834	49.8302	47.535	49.0843	52.999	49.9395
21.16_200.0615m/z	0	0	6.88446	0	0	0	5.31755	5.61265	0	0	3.02275	11.0057	3.73916	0	0	3.16716	3.97626	0
21.16_208.3378m/z	5.66092	11.4533	7.12496	0	4.47236	0	14.9574	5.07645	6.94349	17.7519	6.53011	3.25109	0	3.56943	0	9.69899	9.26122	11.0327
21.16_270.6723m/z	0	0	4.45726	4.71388	0	0	0	0	4.13	4.01925	4.32704	3.793	0	7.78591	0	0	4.35722	4.26513
21.16_283.0009m/z	48.6312	53.4145	53.5774	74.449	62.7649	68.6471	70.1222	55.6122	54.1031	58.2442	40.609	58.7592	60.2569	56.4623	41.4917	58.05	61.9714	48.8406
21.16_426.3538m/z	4.89914	0	2.03094	0	0	7.78924	0	0	3.87386	0	0	8.54958	0	0	0	8.61459	0	23.1758
21.16_522.1185m/z	0	0	0	0	0	11.7195	18.773	0	0	12.2587	0	16.2428	0	0	0	15.4731	0	0
21.16_581.1831m/z	0	0	0	1.69834	0	12.4183	0	0.0854563	0	0	5.15326	0	28.3879	28.442	0	33.9239	0	34.4573
21.30_122.0022m/z	4.78942	5.5786	5.53097	8.70389	3.97458	5.07941	7.42988	4.35874	3.10024	8.87179	5.61615	5.20203	4.85898	3.915	1.50653	3.3495	3.73941	6.67925
21.30_135.0100m/z	47.0803	51.2846	41.0467	54.64	46.0717	48.1606	63.8889	56.2029	45.7962	56.787	52.4758	44.7722	53.0498	55.1409	62.0113	61.7191	55.8488	54.098
21.30_140.9826m/z	4.64064	3.48676	0.00129178	7.50612	5.71115	1.72002	10.7718	2.93933	4.88055	11.1096	7.04613	0	3.7673	0	0	3.04034	9.66673	3.69349
21.30_152.9858m/z	7.36981	14.1435	15.1096	11.5652	10.9747	13.0291	13.0466	12.8225	8.40315	8.21413	8.43104	13.2782	10.0685	14.0375	8.03383	9.67056	10.6207	15.923
21.30_154.9981m/z	14.4095	17.8973	19.0644	15.5673	10.6118	15.7678	20.4794	15.1139	20.2724	21.9876	22.3101	15.791	26.0237	12.6122	19.3605	20.2559	26.585	16.5162
21.30_275.6696m/z	18.018	10.1778	35.6826	27.9523	5.32727	5.43856	25.2772	12.2297	15.193	6.2349	16.9578	4.93308	30.6174	30.9179	0	24.1346	9.60022	21.2874
21.30_397.0070m/z	295.077	277.422	329.615	252.485	293.245	293.598	273.364	239.654	250.668	302.91	289.78	222.533	239.79	236.727	256.075	283.884	234.929	268.751
21.30_477.7478m/z	0	12.3845	0	12.3368	10.4086	0	0	0	2.1072	0	0	0	0	0	0	0	0	0
21.30_524.5146m/z	0	0	0	0	0	0	0	0	0	0	0	0	60.7123	0	0	0	0	0
21.30_525.0491m/z	0	0	0	0	0	0	0	0	41.8792	0	0	0	0	0	10.918	0	0	0
21.30_558.3105m/z	0	0.205927	25.8977	38.5076	0	21.3303	0	0	0	0	0	23.6584	0	0	0	0	55.8259	0
21.30_97.0656m/z	6.34201	10.7317	10.2688	11.5413	4.59487	7.36657	8.68449	7.70945	8.91397	10.2877	10.4676	11.3381	9.29882	7.73727	6.46989	7.88623	9.70653	6.83652
21.43_122.5046m/z	12.4735	11.9463	15.8984	15.8036	16.9109	9.37962	13.9494	13.4053	13.301	11.5434	10.4503	15.2025	11.7577	9.09924	9.37512	8.41275	13.8718	12.0554
21.43_137.0604m/z	14.7914	14.1972	26.7194	18.8144	17.123	12.417	11.6615	13.6036	12.2384	17.9354	15.7548	17.3193	13.3289	18.571	11.7079	11.8658	15.793	16.3621
21.43_166.0504m/z	140.402	152.527	187.658	164.006	170.619	158.272	168.751	137.189	153.209	126.193	123.235	160.14	135.159	116.344	123.032	101.584	158.389	130.785
21.43_181.0134m/z	130.656	119.87	147.935	137.204	125.189	132.092	141.209	128.951	118.928	129.739	145.156	160.267	139.255	113.429	100.153	121.401	156.374	141.774
21.43_181.5149m/z	2.80742	0	0	0	0	0	2.94302	4.91532	5.38202	0	2.79701	2.90475	0	0	0	2.3475	2.59942	0
21.43_226.0300m/z	2.96742	0	14.409	3.53293	0	8.07606	4.00771	8.03271	0	3.9293	3.52869	0	4.51256	6.83711	0	3.70268	0	8.85172
21.43_246.0166m/z	610.409	711.237	881.367	712.875	844.61	684.538	742.691	626.473	687.194	578.814	635.341	889.022	626.092	550.906	600.015	564.496	811.43	616.683
21.43_343.9859m/z	65.0225	71.3911	73.2386	56.5483	81.2041	57.4081	67.2871	72.6611	61.9444	46.3325	61.9912	80.9709	40.0372	35.8108	41.1539	42.413	55.7863	55.5317
21.43_436.2875m/z	0	0	0	13.6531	0	0	0	0	0	4.20039	0	0	0	0	0	9.54848	0	8.59644
21.57_107.0499m/z	36.2723	37.7754	40.6801	33.1876	31.5109	24.5252	26.1562	22.2093	19.1774	24.6528	37.4899	26.5981	29.7211	28.1628	18.3741	38.7636	31.744	28.7647
21.57_107.5217m/z	31.7721	36.878	45.9919	44.429	31.0265	33.9441	39.4263	28.5475	36.2177	131.435	138.351	214.132	185.559	147.168	135.323	121.067	166.069	120.216
21.57_108.0214m/z	380.851	402.433	410.535	378.44	394.98	394.583	356.123	372.942	370.653	343.381	391.251	393.66	380.008	395.998	386.086	390.437	365.956	420.357
21.57_111.0084m/z	624.35	616.845	756.402	665.814	605.308	590.793	615.34	548.364	633.37	1307.49	1395.26	1963.56	1696.53	1464.03	1309.44	1251.95	1523.89	1291.4
21.57_115.5373m/z	0	0	0	0	0	0	0	0	0	0	0	3.66758	13.8155	7.91178	0	0	4.36068	4.6532
21.57_126.0556m/z	21.7296	11.2052	22.0692	13.5756	10.5762	8.88966	16.6302	7.23936	9.6871	35.4009	41.15	56.8613	42.7126	41.8806	37.5995	42.4064	57.1405	41.6442
21.57_128.5269m/z	465.517	520.35	626.107	604.52	478.467	465.032	497.84	404.657	549.445	1631.47	1804.42	2698.09	2265.86	1908.87	1738.15	1670.54	2102.38	1640.98
21.57_129.0286m/z	43.9523	57.4085	62.9293	54.6846	39.5621	45.614	53.8014	40.5208	48.6495	176.683	202.506	293.777	255.864	202.932	199.213	171.577	217.58	186.089
21.57_129.5164m/z	33.6212	28.7845	42.6896	32.5306	28.6437	30.0171	32.0121	26.8705	39.0093	110.096	128.956	179.71	167.749	147.624	121.484	114.442	130.576	111.602
21.57_130.0181m/z	0	0	0	0	0	0	0	0	0	7.81271	10.6842	0	12.4213	7.29946	10.3539	6.708	0	0
21.57_137.5321m/z	226.084	262.116	313.56	283.12	224.805	235.459	238.538	207.95	275.166	829.662	894.785	1346.85	1090.78	965.258	865.11	829.812	1034.92	786.79
21.57_141.5164m/z	0	0	0	0	0	0	0	0	0	6.55702	0	4.91857	0	0	6.18219	0	0	0
21.57_150.5217m/z	160.077	172.806	212.891	215.939	167.451	155.125	180.76	140.166	171.578	547.305	575.682	885.734	757.189	648.248	558.686	546.692	647.28	540.963
21.57_151.0233m/z	18.2647	12.7651	23.9666	17.6977	11.1313	12.4569	12.5262	10.22	15.1204	54.387	58.1456	111.408	77.7514	66.2106	56.4333	56.314	70.6701	50.169
21.57_158.9753m/z	487.424	484.811	498.191	516.142	493.8	446.123	550.373	506.42	437.566	528.965	514.828	520.125	525.068	539.65	496.676	489.201	537.853	517.89
21.57_159.5269m/z	10343.8	11123	13618.2	12766.3	10297.7	9807.95	10862.8	8914.17	11605	35062.5	38735.3	59041.1	47906.7	42244.4	37726.1	35113.7	43434	34660.5
21.57_159.7304m/z	7.4713	8.09408	9.79978	9.25656	9.8818	4.4379	12.3336	6.93112	11.2836	43.4653	39.3186	60.7449	60.5975	44.3396	35.6828	43.3361	39.8807	33.5545
21.57_160.0286m/z	1288.28	1360.71	1673.98	1539.46	1272.64	1175.23	1291.01	1067.12	1398.18	4346.91	4820.01	7233.34	5900.52	5129.2	4612.32	4211.08	5473.57	4337.52
21.57_172.0610m/z	1007.86	1218.86	1470.13	1319.14	1067.91	1000.97	1182.71	951.532	1207.95	3627.85	4054.23	6019.6	4869.56	4260.3	4159.99	3650.3	4685.47	3686.01
21.57_173.0084m/z	118.079	129.505	151.711	147.681	126.847	114.266	134.365	96.3938	144.793	428.562	463.61	707.868	576.421	499.074	440.11	406.914	523.197	407.009
21.57_173.0156m/z	43.7463	68.7906	93.4394	69.6894	65.6232	43.011	44.318	39.7046	64.9593	26.1686	60.5989	67.7515	99.433	47.9265	41.1078	54.0715	53.456	29.1359
21.57_189.0333m/z	78.1933	4.55125	0	4.70637	0	0	0	0	0	53.8458	8.68577	40.8665	0	17.1237	0	10.6007	0	8.92765
21.57_198.0401m/z	65.2994	79.3194	96.4844	89.1856	63.7621	60.8477	75.9536	70.4325	79.2291	265.048	282.117	447.358	322.627	293.748	302.713	255.295	308.327	268.053
21.57_213.0636m/z	135.259	170.462	191.419	185.924	132.009	126.443	154.51	124.38	160.043	555.364	603.697	889.893	723.526	634.58	613.192	536.086	655.491	543.403
21.57_215.0428m/z	66.9708	58.8166	76.9636	68.5151	53.3054	57.0697	69.8778	56.4446	67.8963	196.784	190.689	314.038	268.905	226.704	213.652	193.88	223.927	172.149
21.57_216.0506m/z	5106.88	5935.16	7153.59	6482.67	5302.27	4714.94	5685.15	4725.34	6018.11	18253	20021.5	30221	24526.9	21296.3	20708.9	17984.5	22744.8	18222.1
21.57_240.0508m/z	299.077	345.531	443.96	368.112	294.123	265.478	319.99	257.662	302.558	1050.68	1229.47	1824.59	1496.36	1220.21	1215.82	1086.39	1385.23	1015.89
21.57_242.0301m/z	36.8171	21.5026	43.2951	44.183	18.9883	19.9348	34.5506	31.9641	32.1076	96.1175	100.166	134.272	116.891	109.703	117.142	101.365	91.7416	90.912
21.57_272.6112m/z	39.532	32.8714	51.4644	38.2946	25.2917	32.7226	33.5704	21.8478	31.2267	95.3586	114.668	165.153	114.28	126.775	74.2883	117.721	67.3787	106.48
21.57_273.1129m/z	0	0	0	0	0	0	0	0	7.91719	0	0	0	0	0	16.0702	0	0	15.5566
21.57_302.0518m/z	3580.41	4258.05	5105	4626.41	3514.12	3150.81	3611.48	3113.33	3816.82	12489.3	14757.8	22253.2	17492.2	14710.4	14370.3	12710.2	16607	12527.9
21.57_382.9909m/z	131.379	114.357	131.721	145.47	139.736	134.412	120.834	134.314	86.3867	97.1456	133.312	156.969	74.8764	105.724	75.3435	126.184	137.852	93.4044
21.57_385.6969m/z	99.5337	91.3118	159.093	131.742	109.895	89.5633	93.7089	78.8246	126.622	297.589	317.701	448.893	381.312	302.472	328.749	351.942	369.239	345.985
21.57_386.1985m/z	51.6145	50.9542	27.4522	36.7038	26.0104	32.1833	38.4099	24.6437	44.5796	96.1514	145.23	130.419	160.815	129.661	91.9729	153.405	159.655	77.2283
21.57_418.0308m/z	1590.87	1727.31	1924.48	1812.17	1658.61	1626.48	1657.78	1400.86	1549.3	3078.39	3800.67	4858.48	3708.81	3518.65	3210.38	3573.62	4091.71	3138.52
21.57_482.2320m/z	0	0	27.3143	21.6144	0	20.0404	14.3747	0	19.6159	0	1.35844	0.209618	19.5932	0	0	0.899384	0	0
21.57_493.0762m/z	12.8485	0	0	0	0	10.9627	0	0	0	0	0	0	0	0	0	0	0	0
21.57_494.0624m/z	88.539	77.4416	153.812	127.293	82.3711	83.666	109.242	105.341	60.2828	149.389	261.55	434.918	263.824	265.399	190.384	243.304	257.64	236.166
21.57_520.0764m/z	146.65	92.0588	133.469	125.7	133.285	111.633	124.404	105.66	89.749	191.349	246.642	370.951	133.844	202.69	138.906	223.124	257.388	208.149
21.57_520.3199m/z	46.4811	0	0	25.0355	2.09801	0	0	0	12.6583	0	0	26.8208	87.5163	0	0	0	0	0
21.57_522.0556m/z	426.538	512.948	436.128	448.45	384.411	417.609	364.13	329.557	411.605	546.334	1043.99	1223.66	892.997	892.325	665.94	801.121	1112.61	679.039
21.57_522.3868m/z	0	0	28.7596	0	0	0	0	0	18.5191	2.09164	0	0	19.6085	0	0	0	6.89926	2.95734
21.57_524.8538m/z	0	0	0	0	0	0	16.7184	0	0	0	0.980209	0	0	39.4209	103.905	0	0	13.8194
21.57_525.3552m/z	0	0	11.532	0	0	0	0	16.32	0	0	0	0	0	0	44.5268	0	0	0
21.57_546.1756m/z	14.6194	0	2.77948	0	0	2.32526	0	0	0	0	0	0	4.12376	0	89.7744	0	0	0
21.57_616.6387m/z	16.2602	2.11162	2.17405	0	2.4751	21.725	0	29.6206	20.5623	0	0	0	0	0	47.4448	0	37.1655	0
21.57_630.7433m/z	0	0	71.7252	0	0.0354932	3.4106	0	12.044	0	0	0	84.2492	0.46981	0	223.551	0	65.6926	0
21.57_638.7133m/z	59.1708	0	83.5698	0	85.4422	63.5055	0	0	44.6812	175.113	0	84.4715	8.34234	50.6773	168.736	2.76438	55.3742	0
21.57_641.1304m/z	116.034	206.351	238.251	317.622	105.101	85.3345	163.144	209.793	253.534	1180.91	1493.82	2035.79	1662.39	1539.88	1569.16	1103.45	1381.26	1148.7
21.57_661.8473m/z	28.259	64.4108	0	0	0	0	0	0	0	0	36.8086	0	43.8906	192.297	0	0	0	0
21.57_675.9498m/z	23.4689	0	21.5399	0	0	0	0	0	0	39.0089	0	0	217.604	0	58.3716	0	0	0
21.57_704.0643m/z	0	50.6806	0	0	0	0	0	0	0	0	37.6956	0	0	0	122.481	19.1693	0	21.8032
21.57_704.3085m/z	0	0	0	0	0	0	0	0	0	0	0	0	0	0	91.2397	0	0	0
21.57_98.0006m/z	301.065	244.267	297.437	312.699	280.309	272.568	298.988	291.99	289.273	300.509	316.074	285.754	312.514	315.414	266.658	270.373	307.575	317.071
21.69_128.0713m/z	26.6506	29.1546	35.0444	29.9645	28.3752	23.9713	28.2906	24.8285	28.7251	88.9693	94.2697	149.417	121.67	99.5954	105.202	89.7987	109.137	94.9825
21.69_140.9761m/z	66.2707	45.1321	75.2475	62.4227	65.1815	62.9912	57.5518	64.0565	46.7201	55.3565	72.3551	78.4584	59.0756	48.8658	57.1815	53.896	82.4426	59.536
21.69_154.0505m/z	34.0192	37.0956	51.2725	42.7937	32.3666	37.738	37.6861	29.7201	38.1267	124.559	130.297	181.14	167.829	134.583	136.778	110.95	156.648	116.686
21.69_175.4997m/z	0	0	3.83288	2.582	0	6.66572	0	4.48435	0	0	0	0	0	0	0	0	2.86778	0
21.69_196.0609m/z	24.3534	21.9561	31.6379	29.6084	25.8506	18.9698	22.2233	26.8905	17.4552	50.851	55.796	95.817	90.6912	55.4255	67.7288	62.1224	89.1982	58.742
21.69_402.3476m/z	0	14.936	0	0	23.0335	0	0	0	0	7.58295	0	0	0	0	0	0	0	0
21.69_438.8731m/z	49.4985	0	0	0	31.6866	0	27.4054	0	0	0	0	0	0	0	0	0	7.64215	0
21.69_459.5433m/z	0	0	38.1834	0	45.8285	1.7296	0	0	0	33.2249	63.9083	0	40.6887	41.9021	0	0	0	0
21.69_648.5512m/z	0	44.5349	29.7436	85.6849	80.7723	0	0	20.2049	5.29779	0	1.86821	127.079	42.5245	87.2278	0	0	0	0
21.69_674.2594m/z	14.9482	0	0	0	0	0	0	0	21.4368	0	0	0	0	0	0	113.251	0	0
21.69_676.1278m/z	0	0	0	0	0	0	0	0	0	0	0	16.662	0	40.2301	0	0	0	0
21.69_676.6365m/z	0	0	0	0	18.4558	0	0	0	0	0	0	0	0	0	0	0	0.672515	0
21.69_687.1827m/z	64.7316	0	0	0	0	0	0	0	0	50.2006	0	0	0	0	0	64.623	0	85.5927
21.69_697.5818m/z	0	171.938	0	0	0	27.2057	0	0	0	0	0	0	36.8545	68.9926	0	0	0	0
21.80_121.9840m/z	35.4808	27.782	32.6062	33.9242	31.5483	34.6413	33.835	29.8297	29.7116	31.5353	28.5558	42.423	39.8682	33.5862	36.1131	24.5275	34.8401	32.6228
21.80_125.0604m/z	49.2298	44.7706	58.3185	42.0873	46.0772	43.3166	43.2956	35.6252	40.8191	55.0458	50.4833	37.7915	48.3923	45.3715	35.0868	40.7997	46.0285	39.4954
21.80_127.0761m/z	103.32	89.2194	109.435	84.0056	102.434	99.1037	94.3545	83.3657	84.9418	95.8209	98.9234	96.0737	99.2468	97.7041	88.7376	86.4122	85.6437	95.3675
21.80_153.0552m/z	69.1186	58.3305	82.9497	62.2127	67.2062	66.2851	64.8021	55.9973	57.2093	62.0439	75.397	66.5519	70.5536	65.2993	51.2972	53.1776	69.422	65.647
21.80_169.0501m/z	97.8267	79.7471	110.379	78.3536	87.425	85.7795	95.7093	77.3949	80.2888	112.718	140.124	171.374	134.918	134.164	117.914	109.736	144.731	121.624
21.80_171.0294m/z	103.1	96.76	122.671	106.867	97.5171	97.9678	113.739	97.8209	92.6645	202.975	225.054	295.569	261.692	225.228	214.069	194.434	242.164	183.568
21.80_245.0120m/z	1151.52	1155.56	1123.95	1130.93	1168.07	1157.97	1101.19	1094.92	1088.68	1162.29	1210.66	1136.42	1175.7	1177.39	1213.86	1106.79	1147.98	1175.98
21.80_259.0273m/z	71.7293	58.8576	82.0957	74.4302	86.0009	73.2756	79.742	90.3813	66.8701	58.4908	82.5929	77.1229	63.1379	44.5311	32.2686	53.3605	82.8303	66.4879
21.80_533.3441m/z	0	0	0	14.5588	0	0	0	0	0	0	0	0	0	47.7808	0	0	0	22.2523
21.80_535.5479m/z	0	0	0	5.17453	0	23.6383	5.51896	0	0	11.5001	0	0	0	0	0.492695	43.1599	0.588587	47.6472
21.80_554.4765m/z	0	0	0	0	21.0494	0	0	0.146365	0	33.2001	0	0	35.2405	33.3187	56.9341	0	0	0
21.80_693.5211m/z	40.2702	52.9665	0	0	0	0	0	0	34.3788	0	0	0	0	0	0	0	0	51.2445
21.95_149.0449m/z	210.629	207.213	221.695	218.684	226.795	197.696	203.824	178.887	182.775	217.987	201.216	219.619	229.902	217.141	180.626	192.465	197.722	209.596
21.95_180.5212m/z	403.338	511.549	225.461	692.624	952.699	254.643	414.981	133.309	101.444	185.51	140.943	284.366	710.454	746.949	256.304	229.162	237.873	164.629
21.95_181.0229m/z	41.029	58.3463	18.7151	72.4094	97.7127	28.6598	42.512	14.7766	3.00266	17.1031	10.7403	27.9182	71.1147	80.14	24.2966	19.5894	19.602	15.0491
21.95_184.9851m/z	0	0	0	0	0	0	0	0	0	0	28.4907	118.539	112.272	2.49247	23.7764	28.3953	46.6632	0
21.95_282.0843m/z	219.112	267.99	113.593	366.657	518.052	121.785	232.3	59.5825	54.2265	98.8745	57.5637	127.164	360.15	381.61	120.562	120.562	116.13	73.7237
21.95_451.6611m/z	0	0	0	0	0	19.8795	0	10.6192	0	0	0	0	0	0	0	0	13.9121	0
21.95_460.0195m/z	160.677	189.898	60.6608	200.768	276.024	108.721	117.434	20.7081	20.2729	79.0369	33.1342	66.0297	178.121	229.813	78.1118	52.2347	72.2714	28.7686
21.95_581.4871m/z	0	17.7699	48.7536	45.1466	0	0	0	34.223	0	35.3038	18.3586	52.1876	14.135	30.8583	0	0	22.3893	0
21.95_599.1247m/z	0	0	7.14092	0	0	21.1965	116.371	0	76.7344	52.3942	80.7297	32.6529	0	4.61163	9.54454	10.6915	29.6767	46.5376
21.95_610.1845m/z	0	37.5804	29.2156	0	0	0	28.5974	0	23.7256	71.212	0	0	32.9401	0	55.2845	18.6844	0	15.2704
21.95_667.6003m/z	0	0	95.5535	0	0	8.64019	35.4198	0	10.8482	0	7.84364	15.0283	0	0	30.3404	50.8003	0	0
21.95_681.5535m/z	114.89	0	73.1803	0	0	0	165.227	0	0	37.9308	36.2812	65.5963	0	0	0	45.413	0	85.1077
22.09_129.5403m/z	0	1.80127	9.30902	2.96101	3.60969	0	1.74449	0	0	0	7.31451	6.92376	6.96539	3.17437	4.67465	4.61426	4.12692	5.87225
22.09_138.0317m/z	30.7656	27.6126	52.5712	33.0445	18.5753	22.5216	22.2182	21.355	30.3946	36.4783	44.1105	28.3037	29.1765	41.9956	36.4729	35.2246	36.9475	36.6602
22.09_163.0608m/z	78.2279	82.8984	109.086	57.7385	81.3863	75.4607	73.5819	59.5499	83.948	78.1742	74.7884	72.0982	78.5088	68.5597	72.3471	60.0116	59.1067	86.9757
22.09_181.0500m/z	18.3411	17.2001	19.612	17.7175	6.69379	20.8767	21.819	7.70196	19.2331	19.301	22.924	28.5164	24.5289	25.1545	18.2996	15.7059	21.1846	15.2559
22.09_192.9961m/z	3.5278	0.0181394	3.35189	0.0018848	3.06436	0.0115808	0	0.073016	1.60598	2.91029	2.97703	1.50512	0.0199703	0.00155349	2.3339	3.33638	2.84949	0.502269
22.09_203.0486m/z	61.9544	0	0	0	0	0	0	0	0	60.1015	0	0	0	0	0	0	0	0
22.09_220.5042m/z	18.7283	29.7002	32.291	36.7582	35.3411	29.4241	28.1957	16.1254	22.6487	14.1467	24.4082	44.5312	26.7593	31.7174	25.0112	22.6457	15.5074	24.9888
22.09_290.9986m/z	27.4175	35.7966	45.8147	17.0636	32.0574	43.4951	40.8621	34.5373	22.6003	39.3113	42.8826	31.7876	45.7785	38.3381	46.0493	30.2265	36.3881	30.9095
22.09_301.5313m/z	4466.05	5836.38	5769.49	7333.75	8423.71	4384.29	5433.02	3465.59	3648.94	4039.75	5004.44	7914.02	8505.27	7320.62	5051.53	4574.05	5866.83	4339.15
22.09_302.0333m/z	748.65	958.07	1009.92	1256.91	1386.88	736.501	865.616	581.909	587.109	687.278	855.793	1348.39	1433.31	1258.7	878.293	791.176	962.362	733.419
22.09_321.0504m/z	0.298542	1.4583	2.98508	0.431903	0.728478	1.42789	0	0	0.259206	2.60993	4.89312	11.0807	3.31359	10.1425	8.01066	4.7578	3.87324	3.1554
22.09_360.0719m/z	31.0146	44.4372	48.7544	70.2469	72.7954	37.4264	43.4325	25.4264	31.2243	24.1849	39.3577	66.3306	77.2322	43.8318	43.7135	43.3904	49.1573	40.6319
22.09_375.5350m/z	0	0	0	0	0	0	0	10.6983	6.57488	9.03702	0	0	0	6.57675	0	0	17.9804	0
22.09_414.6172m/z	62.0537	96.3952	101.694	118.687	128.135	74.5769	78.5188	52.5541	30.166	69.6144	53.4661	139.93	121.443	115.176	67.8465	73.228	90.673	42.0207
22.09_415.1187m/z	20.276	8.10797	30.4543	20.716	25.2077	22.4801	11.4042	15.5698	13.518	19.4635	0	0	20.5021	29.822	0	14.0332	0	22.1954
22.09_418.3688m/z	0	0	0	0	0	0.148736	8.05965	0	0	0	0	0	0	8.82169	9.62808	19.0861	0	0
22.09_445.5426m/z	17.1625	0	0	0	0	0	8.77157	0	0	14.6965	0	0	0	0	0	0	0	8.49458
22.09_487.6433m/z	0	0	0	0	0	0	0	0	0	0	0	0	11.1808	0	0	33.8152	0.342551	0.0732061
22.09_497.2490m/z	2.27316	0	15.1678	0	0	20.8619	0	15.968	0	0	0	0	0	0	1.38212	3.33984	0	0
22.09_529.4343m/z	0	2.48982	17.4428	0	56.187	0	0	0	15.3562	0	0	0	17.5811	4.54934	7.82021	0	0	0
22.09_551.0513m/z	0	87.2938	12.7341	51.0567	0.794532	0	49.4606	57.4011	25.1054	26.8692	19.9872	21.9783	0	13.9354	39.2464	42.8615	0	0
22.09_577.0688m/z	4.83847	0	0	0	0	25.3507	41.5659	64.2088	0	35.6249	0	0	0	0	31.8058	26.4598	41.5307	0
22.09_604.0684m/z	2083.76	2653.82	2658.89	3004.41	3669.58	1900.01	2365.55	1593.2	1615.76	1841.14	2177.32	3463.37	3525.3	3076.14	2317.04	1897.18	2593.84	1950.64
22.09_698.6163m/z	0	0	0	0	30.4659	0	35.5869	0	22.4207	46.244	58.8046	0	0	0	0	0	0	0
22.22_152.9858m/z	22.6744	25.9074	26.4238	19.3745	25.9369	25.0422	17.7631	20.774	23.3005	27.0778	27.9774	26.3258	21.9718	17.9438	24.7134	22.5247	18.5727	24.8602
22.22_153.9850m/z	13.2546	10.4156	17.9352	14.0285	20.7353	10.3183	5.86025	12.7208	3.36293	15.9473	0	22.2345	28.4277	13.731	11.0241	7.01428	8.31586	16.3023
22.22_193.9680m/z	168.071	158.017	186.653	197.378	206.2	118.043	94.345	178.067	48.2701	200.498	84.6548	279.127	272.982	143.137	134.575	119.298	129.674	234.242
22.22_194.4697m/z	4.64106	4.05462	5.54631	9.28666	5.68397	0	4.45155	9.98522	0	11.7794	2.87775	8.3197	15.0847	5.59179	5.97297	0	7.46312	10.4777
22.22_211.0009m/z	239.437	234.44	306.493	315.329	337.168	165.728	119.429	251.239	88.3806	279.893	133.512	439.624	427.222	206.297	204.512	166.464	237.399	347.202
22.22_256.9018m/z	36.2958	31.3958	39.7901	63.0348	39.0324	23.0998	33.8578	23.1844	17.9702	58.5903	26.079	112.276	53.6278	32.1519	31.0205	29.3089	30.2313	38.9957
22.22_257.1502m/z	19.3631	14.6155	13.7482	19.2389	4.35571	13.6887	11.978	16.3779	22.3774	24.2328	13.5965	11.484	5.11321	5.01073	0	4.19166	7.61454	5.36731
[truncated: 2,616 more rows]
