# Supplementary material for: Anion-exchange chromatography mass spectrometry provides extensive coverage of primary metabolic pathways revealing altered metabolism in IDH1 mutant cells
Source: Commun Biol. 2020 May 20;3:247. doi: 10.1038/s42003-020-0957-6 (PMC7239943; doi:10.1038/s42003-020-0957-6)
Supplement: Supplementary file 2 — Supplementary Data Files 1-5 [file 42003_2020_957_MOESM2_ESM.zip › Suppl_Data 5_PathwaysAnalysis.xlsx]

## Sheet: pathway_results
KEGG Metabolic Pathway	Total Cmpd	Hits	Raw p	#NAME?	Holm adjust	FDR	Impact
Butanoate metabolism	40	8	3.4896e-11	24.079	1.5703e-09	8.2331e-10	0.20386
Lysine degradation	47	1	4.2922e-11	23.872	1.8886e-09	8.2331e-10	0.0121
Tryptophan metabolism	79	2	5.4887e-11	23.626	2.3602e-09	8.2331e-10	0.027
Lysine biosynthesis	32	2	1.0481e-09	20.676	4.402e-08	9.4793e-09	0.05875
Vitamin B6 metabolism	32	5	1.295e-09	20.465	5.3096e-08	9.4793e-09	0.03828
D-Glutamine and D-glutamate metabolism	11	1	1.4513e-09	20.351	5.8051e-08	9.4793e-09	0
Histidine metabolism	44	2	1.4746e-09	20.335	5.8051e-08	9.4793e-09	0
Ascorbate and aldarate metabolism	45	9	1.7885e-09	20.142	6.7961e-08	1.006e-08	0.17171
Alanine, aspartate and glutamate metabolism	24	5	2.8483e-09	19.677	1.0539e-07	1.4242e-08	0.05983
Ubiquinone and other terpenoid-quinone biosynthesis	36	1	5.2858e-08	16.756	1.9029e-06	2.3786e-07	0.04886
Aminoacyl-tRNA biosynthesis	75	1	1.6234e-07	15.634	5.682e-06	6.6412e-07	0
Glutathione metabolism	38	2	2.4514e-07	15.221	8.3348e-06	9.1927e-07	0.00952
Tyrosine metabolism	76	6	4.215e-07	14.679	1.3909e-05	1.459e-06	0.09782
Cysteine and methionine metabolism	56	3	7.1232e-07	14.155	2.2794e-05	2.037e-06	0.01649
Terpenoid backbone biosynthesis	33	2	7.4949e-07	14.104	2.3234e-05	2.037e-06	0.1401
Valine, leucine and isoleucine biosynthesis	27	2	8.0429e-07	14.033	2.4129e-05	2.037e-06	0.08532
Taurine and hypotaurine metabolism	20	1	8.0431e-07	14.033	2.4129e-05	2.037e-06	0.02158
Pantothenate and CoA biosynthesis	27	3	8.1482e-07	14.02	2.4129e-05	2.037e-06	0.07286
Glycine, serine and threonine metabolism	48	4	9.9894e-07	13.817	2.6971e-05	2.3659e-06	0.0302
Nicotinate and nicotinamide metabolism	44	4	1.1932e-06	13.639	3.1022e-05	2.5882e-06	0.03291
Phenylalanine, tyrosine and tryptophan biosynthesis	27	4	1.2078e-06	13.627	3.1022e-05	2.5882e-06	0
Arginine and proline metabolism	77	4	1.3409e-06	13.522	3.2181e-05	2.7427e-06	0.00923
Phenylalanine metabolism	45	5	1.8811e-06	13.184	4.3266e-05	3.6805e-06	0.0315
Pentose phosphate pathway	32	10	2.1531e-06	13.049	4.7368e-05	4.037e-06	0.49488
Citrate cycle (TCA cycle)	20	7	3.0947e-06	12.686	6.4988e-05	5.4687e-06	0.32569
Glyoxylate and dicarboxylate metabolism	50	10	3.1597e-06	12.665	6.4988e-05	5.4687e-06	0.40918
Nitrogen metabolism	39	1	6.0666e-06	12.013	0.00011527	1.0111e-05	0
Pentose and glucuronate interconversions	53	9	3.662e-05	10.215	0.00065916	5.8854e-05	0.2178
Glycolysis or Gluconeogenesis	31	5	0.00017	8.6797	0.0028901	0.00025817	0.24576
Pyruvate metabolism	32	4	0.00017212	8.6673	0.0028901	0.00025817	0.3201
Propanoate metabolism	35	4	0.00021304	8.454	0.0031956	0.00030367	0.0988
Purine metabolism	92	13	0.00021594	8.4405	0.0031956	0.00030367	0.3128
Pyrimidine metabolism	60	20	0.00036568	7.9137	0.0047539	0.00049866	0.56407
Methane metabolism	34	2	0.00038297	7.8675	0.0047539	0.00050688	0
Caffeine metabolism	21	1	0.00049494	7.6111	0.0054444	0.00063636	0
Inositol phosphate metabolism	39	2	0.0015872	6.4458	0.015872	0.001984	0.03396
Amino sugar and nucleotide sugar metabolism	88	10	0.0021006	6.1655	0.018905	0.0025548	0.39383
beta-Alanine metabolism	28	3	0.002471	6.0031	0.019768	0.0029262	0.26813
Glycerolipid metabolism	32	4	0.017823	4.0273	0.12476	0.020565	0.21621
Galactose metabolism	41	7	0.027513	3.5931	0.16508	0.030952	0.09713
Riboflavin metabolism	21	2	0.053479	2.9285	0.26739	0.057891	0
Folate biosynthesis	42	1	0.054032	2.9182	0.26739	0.057891	0
Starch and sucrose metabolism	50	5	0.060584	2.8037	0.26739	0.063402	0.39746
Glycerophospholipid metabolism	39	1	0.58258	0.54028	1	0.59582	0.03255
Fructose and mannose metabolism	48	3	0.68721	0.37511	1	0.68721	0.02019
